# Supplementary material for: Binary Restrictive Threshold Method for Item Exposure Control in Cognitive Diagnostic Computerized Adaptive Testing
Source: Front Psychol. 2021 Aug 5;12:517155. doi: 10.3389/fpsyg.2021.517155 (PMC8374050; doi:10.3389/fpsyg.2021.517155)
Supplement: Supplementary file 1 [file Data_Sheet_1.ZIP]

Archive with 16 entries (16 files):
- CCR_DINA_4_25.csv
- CCR_DINA_4_40.csv
- CCR_DINA_6_25.csv
- CCR_DINA_6_40.csv
- CCR_RRUM_4_25.csv
- CCR_RRUM_4_40.csv
- CCR_RRUM_6_25.csv
- CCR_RRUM_6_40.csv
- Item-usage_DINA_4_25.csv
- Item-usage_DINA_4_40.csv
- Item-usage_DINA_6_25.csv
- Item-usage_DINA_6_40.csv
- Item-usage_RRUM_4_25.csv
- Item-usage_RRUM_4_40.csv
- Item-usage_RRUM_6_25.csv
- Item-usage_RRUM_6_40.csv
