# Supplementary material for: Binary Restrictive Threshold Method for Item Exposure Control in Cognitive Diagnostic Computerized Adaptive Testing
Source: Front Psychol. 2021 Aug 5;12:517155. doi: 10.3389/fpsyg.2021.517155 (PMC8374050; doi:10.3389/fpsyg.2021.517155)
Supplement: Supplementary file 1 [file Data_Sheet_1.ZIP › CCR_DINA_4_25.csv]

	PCCR	A1	A2	A3	A4
PWKL	0.9995	1	1	0.9995	1
RP	0.997	0.999	1	0.9995	0.998
RT	0.9995	1	1	0.9995	1
SDBS	0.993	0.9975	0.998	0.997	0.998
Random	0.876	0.9525	0.9785	0.97	0.9635
HART	0.9965	0.9985	0.9995	1	0.9985
