# Supplementary material for: Binary Restrictive Threshold Method for Item Exposure Control in Cognitive Diagnostic Computerized Adaptive Testing
Source: Front Psychol. 2021 Aug 5;12:517155. doi: 10.3389/fpsyg.2021.517155 (PMC8374050; doi:10.3389/fpsyg.2021.517155)
Supplement: Supplementary file 1 [file Data_Sheet_1.ZIP › CCR_DINA_4_40.csv]

	PCCR	A1	A2	A3	A4
PWKL	1	1	1	1	1
RP	1	1	1	1	1
RT	1	1	1	1	1
SDBS	1	1	1	1	1
Random	0.9615	0.9895	0.9925	0.9945	0.985
HART	1	1	1	1	1
