# Supplementary material for: Binary Restrictive Threshold Method for Item Exposure Control in Cognitive Diagnostic Computerized Adaptive Testing
Source: Front Psychol. 2021 Aug 5;12:517155. doi: 10.3389/fpsyg.2021.517155 (PMC8374050; doi:10.3389/fpsyg.2021.517155)
Supplement: Supplementary file 1 [file Data_Sheet_1.ZIP › CCR_DINA_6_25.csv]

	PCCR	A1	A2	A3	A4	A5	A6
PWKL	0.995	0.999	0.9985	0.9985	1	0.9995	0.999
RP	0.955	0.989	0.9905	0.9905	0.9905	0.9925	0.99
RT	0.9915	0.997	0.998	0.999	0.9995	0.9985	0.9975
SDBS	0.958	0.9925	0.992	0.993	0.9935	0.986	0.993
Random	0.6495	0.9425	0.9295	0.8965	0.931	0.9185	0.924
HART	0.98	0.996	0.997	0.997	0.997	0.9965	0.9945
