# Supplementary material for: Binary Restrictive Threshold Method for Item Exposure Control in Cognitive Diagnostic Computerized Adaptive Testing
Source: Front Psychol. 2021 Aug 5;12:517155. doi: 10.3389/fpsyg.2021.517155 (PMC8374050; doi:10.3389/fpsyg.2021.517155)
Supplement: Supplementary file 1 [file Data_Sheet_1.ZIP › CCR_DINA_6_40.csv]

	PCCR	A1	A2	A3	A4	A5	A6
PWKL	1	1	1	1	1	1	1
RP	0.998	1	0.999	0.999	1	1	1
RT	1	1	1	1	1	1	1
SDBS	0.9955	0.9995	0.9995	0.999	0.9995	0.9985	0.9995
Random	0.829	0.9725	0.9675	0.966	0.971	0.9655	0.9595
HART	0.998	0.9995	1	0.9995	1	0.999	0.9995
