# Supplementary material for: Binary Restrictive Threshold Method for Item Exposure Control in Cognitive Diagnostic Computerized Adaptive Testing
Source: Front Psychol. 2021 Aug 5;12:517155. doi: 10.3389/fpsyg.2021.517155 (PMC8374050; doi:10.3389/fpsyg.2021.517155)
Supplement: Supplementary file 1 [file Data_Sheet_1.ZIP › CCR_RRUM_4_25.csv]

	PCCR	A1	A2	A3	A4
PWKL	0.9855	0.9975	0.994	0.996	0.9965
RP	0.8865	0.9725	0.9625	0.965	0.968
RT	0.975	0.994	0.9925	0.9935	0.994
SDBS	0.761	0.932	0.9295	0.9295	0.9285
Random	0.572	0.865	0.8735	0.865	0.8635
HART	0.9195	0.9775	0.976	0.978	0.9755
