# Supplementary material for: Binary Restrictive Threshold Method for Item Exposure Control in Cognitive Diagnostic Computerized Adaptive Testing
Source: Front Psychol. 2021 Aug 5;12:517155. doi: 10.3389/fpsyg.2021.517155 (PMC8374050; doi:10.3389/fpsyg.2021.517155)
Supplement: Supplementary file 1 [file Data_Sheet_1.ZIP › CCR_RRUM_4_40.csv]

	PCCR	A1	A2	A3	A4
PWKL	0.999	0.9995	0.9995	1	1
RP	0.9535	0.991	0.9855	0.986	0.986
RT	0.9985	1	0.9995	0.999	1
SDBS	0.9015	0.975	0.9725	0.9705	0.969
Random	0.716	0.913	0.93	0.923	0.9035
HART	0.9895	0.996	0.9975	0.9955	0.9985
