# Supplementary material for: Binary Restrictive Threshold Method for Item Exposure Control in Cognitive Diagnostic Computerized Adaptive Testing
Source: Front Psychol. 2021 Aug 5;12:517155. doi: 10.3389/fpsyg.2021.517155 (PMC8374050; doi:10.3389/fpsyg.2021.517155)
Supplement: Supplementary file 1 [file Data_Sheet_1.ZIP › CCR_RRUM_6_25.csv]

	PCCR	A1	A2	A3	A4	A5	A6
PWKL	0.904	0.977	0.983	0.9815	0.984	0.9845	0.9795
RP	0.705	0.944	0.9385	0.921	0.94	0.9395	0.9255
RT	0.8765	0.9765	0.971	0.975	0.9775	0.982	0.978
SDBS	0.542	0.9075	0.8965	0.8795	0.8955	0.9005	0.8925
Random	0.308	0.838	0.8275	0.792	0.8275	0.811	0.8035
HART	0.7255	0.9455	0.94	0.937	0.939	0.943	0.9575
