# Supplementary material for: Binary Restrictive Threshold Method for Item Exposure Control in Cognitive Diagnostic Computerized Adaptive Testing
Source: Front Psychol. 2021 Aug 5;12:517155. doi: 10.3389/fpsyg.2021.517155 (PMC8374050; doi:10.3389/fpsyg.2021.517155)
Supplement: Supplementary file 1 [file Data_Sheet_1.ZIP › CCR_RRUM_6_40.csv]

	PCCR	A1	A2	A3	A4	A5	A6
PWKL	0.984	0.997	0.996	0.9965	0.9975	0.998	0.9975
RP	0.847	0.9775	0.9725	0.9645	0.974	0.968	0.9575
RT	0.978	0.9975	0.9985	0.9945	0.995	0.9985	0.9935
SDBS	0.7715	0.9615	0.95	0.9565	0.9525	0.95	0.9475
Random	0.468	0.9095	0.883	0.8575	0.8915	0.8575	0.873
HART	0.907	0.9855	0.979	0.9775	0.981	0.9865	0.9845
