# Supplementary material for: Binary Restrictive Threshold Method for Item Exposure Control in Cognitive Diagnostic Computerized Adaptive Testing
Source: Front Psychol. 2021 Aug 5;12:517155. doi: 10.3389/fpsyg.2021.517155 (PMC8374050; doi:10.3389/fpsyg.2021.517155)
Supplement: Supplementary file 1 [file Data_Sheet_1.ZIP › Item-usage_DINA_4_25.csv]

	PWKL	RP	RT	SDBS	Random	HART
1	417	62	151	90	277	109
2	60	244	397	25	95	455
3	123	424	352	24	167	320
4	295	99	257	92	324	81
5	16	130	101	29	376	254
6	130	206	291	28	329	151
7	248	303	114	44	91	216
8	157	222	458	41	100	465
9	66	301	235	31	22	318
10	41	127	168	28	104	416
11	332	149	18	47	251	368
12	5	25	75	70	468	265
13	7	362	54	68	215	235
14	178	43	400	40	438	226
15	120	350	339	77	281	302
16	310	435	222	60	105	384
17	21	439	407	68	146	460
18	70	301	98	54	468	392
19	7	320	303	10	250	274
20	339	263	212	65	473	124
21	278	262	398	38	175	409
22	247	200	114	41	160	78
23	218	375	423	10	65	90
24	7	53	178	80	265	401
25	381	8	367	59	191	453
26	338	206	247	80	15	22
27	222	172	379	34	408	461
28	339	173	39	75	232	49
29	323	388	470	14	404	330
30	274	302	95	68	458	260
31	381	300	106	2	153	247
32	384	36	22	51	348	136
33	293	56	418	2	24	477
34	407	337	57	58	18	396
35	114	132	151	46	166	203
36	218	106	381	11	120	192
37	271	123	156	56	164	358
38	468	326	192	95	116	108
39	387	186	156	67	220	196
40	237	273	137	13	126	5
41	190	458	181	85	466	388
42	146	165	335	93	2	293
43	113	268	311	18	11	458
44	342	288	429	36	205	405
45	236	389	168	67	77	238
46	109	172	172	90	160	276
47	53	311	313	63	407	469
48	3	120	198	44	64	263
49	1	434	68	50	332	274
50	39	291	452	89	173	206
51	298	168	289	59	308	78
52	81	248	55	43	81	229
53	452	439	423	59	293	132
54	10	152	320	91	97	90
55	217	206	292	44	31	147
56	217	111	397	63	373	275
57	355	156	347	6	362	351
58	201	72	237	6	374	463
59	335	476	162	27	9	404
60	385	34	143	36	365	421
61	430	245	35	11	436	131
62	424	179	276	77	52	191
63	344	478	162	77	185	83
64	343	133	372	30	246	411
65	270	456	472	18	251	478
66	417	166	134	32	76	469
67	215	144	43	33	466	379
68	239	149	337	40	342	443
69	104	432	72	67	380	113
70	20	189	13	75	87	478
71	134	34	473	42	247	256
72	241	7	44	7	348	418
73	433	455	401	10	119	335
74	300	398	126	42	459	98
75	140	18	308	41	356	50
76	285	49	362	33	210	172
77	359	322	243	48	246	27
78	300	234	173	37	302	140
79	237	152	325	73	56	417
80	28	454	253	39	330	72
81	388	41	275	46	76	264
82	211	288	289	13	164	189
83	94	414	205	65	243	15
84	54	261	112	13	51	463
85	135	413	343	6	150	35
86	189	265	144	10	128	371
87	229	118	45	6	337	41
88	209	162	225	66	81	454
89	478	217	464	25	311	132
90	373	400	2	32	439	400
91	354	91	238	43	52	449
92	476	142	386	49	18	293
93	332	313	143	7	12	59
94	360	178	217	70	85	11
95	44	158	19	74	347	234
96	299	149	192	47	430	198
97	347	374	198	1	277	7
98	206	176	185	92	277	232
99	157	431	451	10	84	81
100	287	345	42	96	226	23
101	100	204	56	76	52	379
102	471	371	436	15	409	435
103	29	200	169	80	277	37
104	328	310	465	18	398	168
105	149	440	27	52	176	329
106	276	390	461	18	36	228
107	204	465	203	43	347	235
108	299	337	188	51	265	254
109	288	411	194	54	78	287
110	305	207	364	84	106	400
111	163	404	409	6	102	354
112	342	160	276	11	239	262
113	124	459	321	11	118	104
114	365	462	132	16	236	453
115	11	278	259	70	287	89
116	450	163	451	87	435	372
117	8	167	469	8	107	328
118	283	117	404	87	459	132
119	33	47	74	20	238	318
120	324	41	340	31	468	378
121	250	153	92	70	91	70
122	54	476	430	14	150	94
123	278	299	48	58	108	108
124	310	100	449	44	75	328
125	99	188	266	63	368	1
126	408	353	242	56	133	38
127	235	316	445	37	185	105
128	261	129	29	44	303	169
129	55	154	355	92	372	331
130	126	185	71	79	321	206
131	32	35	69	17	123	338
132	270	469	20	93	364	43
133	103	381	230	15	315	261
134	159	149	106	16	263	434
135	413	202	226	68	322	454
136	459	421	318	23	324	159
137	207	74	16	40	453	186
138	468	465	16	82	336	463
139	354	255	274	87	187	375
140	316	364	233	61	428	41
141	141	246	99	45	133	136
142	44	405	59	60	43	66
143	453	442	41	18	397	124
144	471	292	133	75	408	33
145	467	438	163	36	228	416
146	383	49	317	54	478	455
147	49	6	277	38	475	229
148	209	371	309	42	215	296
149	88	344	28	12	476	177
150	79	96	365	48	102	159
151	278	214	218	69	254	258
152	313	122	321	38	461	102
153	403	82	55	4	431	476
154	387	320	332	80	34	106
155	438	120	116	94	250	180
156	289	152	79	60	399	91
157	466	275	386	36	201	297
158	424	126	284	75	425	264
159	147	55	110	53	214	447
160	56	402	472	26	69	422
161	270	134	133	75	479	335
162	37	347	412	5	297	259
163	28	294	112	45	192	57
164	138	272	260	12	180	390
165	66	107	155	51	177	455
166	337	445	413	14	168	242
167	367	241	69	3	95	80
168	209	296	111	95	209	230
169	26	463	281	11	100	470
170	478	19	329	40	296	200
171	299	174	479	56	118	420
172	306	147	444	64	418	202
173	411	21	295	8	358	420
174	21	435	303	43	288	158
175	407	28	60	64	59	165
176	246	439	51	45	226	8
177	155	315	414	58	460	430
178	365	169	203	65	203	91
179	240	86	406	79	42	275
180	63	153	367	27	86	239
181	328	111	300	28	113	218
182	320	250	165	19	22	316
183	363	132	95	52	170	12
184	15	336	413	2	476	109
185	290	428	57	59	165	449
186	299	215	109	67	105	61
187	231	15	110	33	455	345
188	327	447	96	13	145	348
189	388	398	80	31	132	32
190	278	205	102	55	254	65
191	260	442	213	53	207	478
192	126	10	5	37	315	148
193	14	264	324	78	213	77
194	388	449	67	19	421	219
195	44	41	360	36	232	454
196	471	395	404	45	309	446
197	333	211	394	89	365	299
198	150	435	371	78	3	476
199	151	387	349	16	177	295
200	100	57	434	80	312	99
201	77	49	389	66	20	316
202	127	201	26	46	466	392
203	278	385	25	63	452	201
204	6	332	286	91	154	402
205	431	81	370	20	213	230
206	8	196	456	14	232	423
207	112	291	457	59	211	42
208	128	238	283	26	236	289
209	233	37	368	72	44	260
210	3	262	149	72	111	237
211	136	56	342	45	163	124
212	158	246	143	7	58	94
213	59	298	42	22	360	218
214	232	387	303	60	445	300
215	243	463	41	24	42	345
216	368	252	373	35	118	348
217	321	371	41	27	269	370
218	331	449	363	89	237	30
219	286	64	306	27	51	397
220	265	303	74	55	202	110
221	340	323	37	62	323	53
222	254	351	299	13	77	172
223	466	189	184	55	67	245
224	386	126	406	95	344	3
225	370	196	390	21	166	55
226	180	133	95	75	262	175
227	58	74	427	30	240	412
228	65	474	426	61	382	208
229	30	14	480	92	197	412
230	50	57	271	6	365	242
231	114	439	353	28	274	223
232	337	110	195	95	228	136
233	137	249	257	28	479	233
234	395	243	110	13	306	431
235	248	205	48	53	242	327
236	227	170	439	29	280	286
237	289	28	359	78	224	304
238	196	94	383	45	208	374
239	30	116	143	86	75	403
240	418	172	417	29	450	382
241	214	424	155	69	402	397
242	58	147	134	76	383	249
243	380	4	295	84	194	46
244	246	42	379	31	284	130
245	230	337	333	48	163	220
246	62	155	18	10	468	244
247	334	356	468	83	308	353
248	284	8	156	90	48	155
249	410	452	357	83	324	298
250	363	230	399	68	464	443
251	159	34	29	54	352	175
252	312	461	439	57	195	252
253	136	358	197	37	50	368
254	280	368	424	52	153	358
255	269	214	73	89	358	446
256	95	172	312	24	402	290
257	303	84	412	50	5	113
258	227	59	437	44	68	189
259	91	297	416	58	93	427
260	323	237	10	8	455	43
261	470	389	260	91	252	276
262	407	195	354	68	220	64
263	390	412	368	6	35	247
264	69	98	59	55	230	147
265	82	107	66	3	239	415
266	171	62	206	7	177	9
267	343	264	442	95	103	107
268	274	333	142	9	82	241
269	156	380	461	36	416	423
270	179	87	339	65	447	340
271	434	337	156	81	54	65
272	449	52	16	5	381	346
273	180	194	230	64	140	60
274	115	17	269	6	72	256
275	137	147	236	76	374	385
276	458	128	13	13	338	474
277	425	354	224	17	4	408
278	262	455	133	33	458	262
279	147	455	184	49	157	113
280	53	404	5	4	56	133
281	352	27	76	48	47	326
282	435	469	80	20	73	254
283	96	270	325	76	206	34
284	285	68	28	89	261	318
285	118	303	377	17	350	2
286	289	206	470	37	205	166
287	237	385	341	88	221	359
288	307	106	344	18	224	416
289	318	361	191	42	474	211
290	316	228	74	30	323	37
291	476	396	476	37	257	397
292	151	264	442	54	294	155
293	73	176	469	58	146	98
294	476	369	32	34	187	76
295	374	129	124	93	296	148
296	137	313	282	75	278	192
297	239	211	135	1	470	445
298	25	453	272	10	40	315
299	115	307	16	86	220	323
300	253	421	294	41	441	307
301	311	145	79	16	259	334
302	332	329	432	74	173	320
303	115	180	280	86	147	457
304	142	314	348	75	277	406
305	391	357	435	5	361	141
306	276	19	101	42	440	377
307	290	360	303	47	35	233
308	305	393	10	93	144	433
309	74	99	165	58	380	100
310	145	345	96	27	233	384
311	416	66	99	81	74	454
312	364	290	466	20	363	395
313	11	253	60	78	238	251
314	407	386	237	87	306	327
315	239	97	412	71	404	302
316	376	156	96	41	290	278
317	134	283	161	59	106	386
318	350	115	336	73	10	274
319	148	401	466	21	202	374
320	168	24	473	33	365	447
321	157	121	217	16	334	13
322	414	321	239	51	29	323
323	273	377	458	13	100	273
324	415	162	144	26	9	230
325	59	3	223	37	180	472
326	327	260	314	39	424	239
327	254	39	51	10	310	204
328	397	184	227	54	213	18
329	477	47	162	26	428	168
330	164	87	64	84	196	266
331	18	278	2	2	152	432
332	195	134	22	59	396	6
333	253	158	31	55	97	197
334	289	223	15	77	289	461
335	370	109	404	3	215	43
336	290	18	433	9	34	3
337	291	427	463	24	390	214
338	207	299	464	6	85	404
339	301	333	115	28	227	218
340	450	257	297	46	401	365
341	222	19	477	10	139	284
342	173	327	64	57	204	255
343	81	369	313	93	217	409
344	275	214	41	52	4	3
345	281	1	149	92	270	37
346	380	20	341	31	293	63
347	60	396	90	89	60	71
348	440	303	415	93	118	80
349	255	323	176	28	372	324
350	406	393	141	84	380	402
351	66	429	416	41	84	318
352	71	452	343	40	192	280
353	350	477	446	87	156	68
354	174	39	191	59	290	399
355	52	151	264	31	122	417
356	121	375	182	91	383	413
357	40	115	139	22	246	134
358	78	162	48	16	330	366
359	403	196	451	73	39	39
360	225	454	102	20	370	464
361	76	381	143	30	214	225
362	100	243	145	10	366	421
363	22	165	165	21	117	473
364	143	168	199	34	417	277
365	232	309	269	16	151	353
366	25	176	306	79	86	441
367	322	16	435	68	384	189
368	357	391	323	1	55	51
369	141	136	479	56	359	141
370	371	202	217	86	193	466
371	344	358	122	50	352	44
372	240	314	461	89	446	54
373	101	162	414	61	252	35
374	29	98	261	64	25	332
375	218	7	188	21	186	479
376	428	125	164	35	204	318
377	400	140	189	89	242	102
378	142	78	253	29	136	240
379	196	156	349	85	459	352
380	45	77	268	46	310	442
381	419	355	259	74	236	316
382	291	468	414	58	182	228
383	224	217	436	4	306	370
384	163	221	32	12	22	405
385	235	230	454	76	56	97
386	361	431	479	95	109	114
387	185	117	345	61	250	478
388	94	81	162	33	262	317
389	401	388	60	33	371	119
390	395	241	189	5	71	125
391	231	471	85	33	24	152
392	479	171	469	65	466	419
393	360	43	331	80	213	257
394	310	323	418	22	451	468
395	356	161	360	14	235	348
396	324	168	432	79	94	111
397	204	138	433	42	128	48
398	392	410	321	50	407	207
399	315	353	439	33	445	223
400	229	365	90	6	172	267
401	361	170	326	96	110	307
402	259	435	165	89	198	296
403	70	5	229	91	340	444
404	11	132	10	43	443	190
405	357	434	339	8	95	328
406	333	14	344	96	437	344
407	120	454	52	95	280	401
408	327	271	212	83	106	476
409	337	209	134	79	371	179
410	41	179	42	86	420	74
411	450	275	162	85	107	373
412	378	189	271	14	68	35
413	471	358	228	69	429	126
414	218	333	237	42	454	358
415	125	109	356	82	228	394
416	330	23	367	17	413	402
417	334	14	415	84	93	251
418	229	383	34	81	25	437
419	316	357	399	62	52	42
420	359	362	122	82	293	150
421	339	334	171	44	150	73
422	359	320	347	55	132	116
423	369	138	393	84	243	47
424	418	123	5	44	98	146
425	351	170	261	33	387	273
426	303	307	283	62	427	157
427	223	362	316	13	200	410
428	261	39	69	10	193	276
429	444	111	197	21	414	272
430	313	426	450	53	403	147
431	352	6	118	19	79	244
432	390	23	228	54	394	464
433	14	407	238	68	402	345
434	174	249	152	32	167	326
435	446	184	6	65	31	79
436	295	128	2	53	129	266
437	323	210	11	65	403	249
438	67	442	95	81	11	414
439	68	174	262	42	145	465
440	87	132	67	40	300	19
441	1	85	205	93	348	152
442	343	231	272	81	51	60
443	8	65	412	34	467	449
444	413	318	245	11	404	179
445	119	59	339	25	159	424
446	338	339	460	71	97	220
447	271	132	136	91	299	263
448	362	144	426	26	472	360
449	181	78	341	16	322	180
450	207	26	430	76	224	151
451	23	203	62	91	3	15
452	335	458	283	41	368	38
453	183	297	97	48	193	20
454	463	112	29	17	253	10
455	337	259	167	47	240	342
456	254	48	347	85	376	400
457	175	155	61	46	234	444
458	26	329	151	1	8	465
459	256	113	358	22	239	260
460	97	450	255	39	291	240
461	138	72	250	12	46	335
462	40	77	2	57	246	180
463	67	355	65	1	198	373
464	293	251	346	34	339	202
465	341	266	7	64	77	37
466	423	346	325	7	20	58
467	13	275	431	62	199	34
468	388	107	118	72	108	331
469	128	480	344	37	70	269
470	260	199	220	49	55	46
471	233	391	392	13	239	35
472	137	459	195	18	103	73
473	97	175	29	6	396	255
474	290	479	335	25	393	25
475	437	188	122	83	434	154
476	286	187	245	49	55	375
477	153	388	461	64	21	346
478	377	22	243	87	87	191
479	289	350	246	20	63	140
480	294	382	57	90	426	382
481	323	388	371	73	80	310
482	201	469	18	67	248	294
483	283	312	374	68	77	369
484	421	410	363	72	332	402
485	277	88	280	21	379	130
486	355	190	392	68	265	393
487	258	237	49	35	336	425
488	223	348	356	57	460	361
489	50	388	359	88	311	346
490	413	67	280	57	228	319
491	175	253	368	45	17	246
492	362	99	345	91	302	265
493	61	203	58	77	282	277
494	55	276	436	85	95	245
495	401	77	111	61	9	271
496	217	406	308	69	360	451
497	454	299	436	84	75	338
498	195	316	365	76	75	126
499	106	188	380	7	90	26
500	322	76	177	70	365	155
501	21	424	87	71	88	303
502	106	284	345	26	88	443
503	268	40	331	17	182	334
504	139	179	83	68	443	299
505	168	287	463	43	77	350
506	401	25	273	79	153	400
507	223	95	332	33	461	276
508	195	10	178	35	248	453
509	126	373	313	12	64	465
510	374	425	350	57	401	385
511	441	288	336	69	293	176
512	83	99	377	32	312	77
513	104	460	317	54	367	474
514	76	382	130	5	253	122
515	379	98	226	3	293	369
516	22	267	164	74	201	74
517	234	317	65	37	376	231
518	22	185	334	42	466	96
519	175	235	49	3	189	353
520	368	228	167	40	43	465
521	459	295	473	57	257	132
522	348	480	107	7	238	257
523	403	251	325	59	84	429
524	178	26	307	14	356	123
525	373	105	156	70	35	255
526	273	456	216	24	289	424
527	58	10	261	15	99	33
528	246	338	78	80	182	434
529	383	92	315	41	372	298
530	132	348	24	15	374	147
531	470	411	116	7	144	187
532	294	73	454	14	289	433
533	266	450	439	8	125	97
534	430	38	50	45	423	103
535	72	269	372	90	367	313
536	229	309	200	61	13	247
537	309	278	178	63	135	231
538	290	49	246	28	162	309
539	294	173	23	62	44	109
540	69	126	68	76	434	110
541	414	2	385	36	70	62
542	368	327	446	48	308	23
543	25	443	74	53	104	21
544	197	129	273	20	382	329
545	383	303	387	28	81	139
546	112	419	338	87	308	167
547	418	460	89	61	442	43
548	173	91	358	35	472	274
549	299	232	225	56	351	448
550	402	467	157	70	419	303
551	401	96	377	13	290	96
552	189	97	87	32	255	210
553	178	242	470	73	64	104
554	297	379	211	40	62	436
555	157	43	376	60	65	209
556	181	2	365	55	348	211
557	404	97	30	53	199	200
558	413	327	372	35	211	64
559	227	17	473	55	247	12
560	390	71	201	6	237	19
561	255	227	143	74	147	66
562	386	235	124	42	415	239
563	136	381	273	24	424	264
564	23	423	121	58	240	58
565	390	28	300	2	198	250
566	258	348	83	65	436	371
567	456	159	239	60	66	128
568	220	36	286	74	268	406
569	311	102	161	31	251	7
570	212	67	232	20	457	65
571	291	438	14	81	407	261
572	169	360	269	68	37	251
573	429	123	154	93	7	277
574	292	178	240	77	317	176
575	14	449	306	20	224	46
576	274	280	474	96	153	199
577	45	289	243	63	45	246
578	179	302	41	3	461	254
579	340	138	316	26	227	419
580	84	69	339	56	265	14
581	299	306	73	63	185	242
582	29	473	470	50	43	246
583	106	79	117	84	469	377
584	119	469	464	78	456	305
585	92	380	63	32	307	94
586	60	42	432	46	295	77
587	387	5	304	33	193	132
588	60	136	450	59	213	437
589	308	215	453	18	461	14
590	459	337	279	35	100	92
591	296	419	337	34	241	433
592	260	219	389	54	100	249
593	455	276	181	74	162	38
594	269	355	322	60	140	384
595	84	112	272	3	471	244
596	403	327	433	30	331	253
597	408	267	240	53	289	196
598	60	234	245	28	301	259
599	465	407	116	87	232	155
600	265	19	341	94	432	126
601	427	404	297	35	306	199
602	467	278	66	54	155	408
603	147	33	447	83	114	198
604	30	349	132	18	142	371
605	126	452	172	94	320	31
606	445	158	207	46	429	1
607	144	465	101	71	48	108
608	238	376	425	79	1	151
609	282	393	133	86	345	47
610	225	209	424	57	124	303
611	39	419	402	24	279	73
612	266	138	328	27	94	16
613	312	41	36	55	284	403
614	268	29	251	34	400	36
615	126	102	37	89	169	67
616	79	430	197	56	52	122
617	379	196	361	90	75	36
618	194	448	378	57	159	264
619	2	161	87	41	288	282
620	321	146	458	72	300	145
621	195	241	287	62	366	458
622	404	317	326	13	271	61
623	273	474	149	17	279	398
624	398	364	128	48	268	333
625	129	83	186	14	135	98
626	479	245	381	19	379	321
627	212	443	189	63	98	211
628	461	371	4	43	30	246
629	287	52	331	24	191	70
630	360	224	207	89	406	414
631	264	462	302	23	98	177
632	392	205	185	20	41	143
633	14	408	326	48	270	151
634	153	370	92	68	404	216
635	295	305	334	64	363	114
636	383	420	82	18	243	39
637	467	403	326	26	185	29
638	201	256	146	50	35	115
639	437	55	83	29	87	52
640	176	346	290	52	381	285
641	164	284	413	87	473	289
642	429	422	270	72	113	76
643	424	8	6	61	455	236
644	464	71	187	10	338	341
645	84	233	338	9	407	388
646	335	7	120	62	411	185
647	130	16	219	61	324	420
648	253	396	188	37	393	51
649	303	332	476	31	253	378
650	98	48	96	61	299	297
651	125	112	276	59	273	107
652	212	433	179	7	320	422
653	23	175	105	52	428	453
654	68	440	277	96	194	362
655	183	149	152	56	412	69
656	293	7	388	32	281	365
657	185	109	257	73	236	166
658	244	319	79	48	299	397
659	458	349	134	44	370	283
660	2	260	219	68	180	340
661	294	335	187	43	196	241
662	132	169	207	33	254	322
663	244	256	389	77	293	172
664	236	190	53	33	435	378
665	478	145	275	19	369	7
666	59	438	184	42	6	367
667	107	245	79	72	229	154
668	204	99	171	68	67	18
669	358	39	278	56	340	226
670	293	374	286	22	391	12
671	153	450	171	60	349	9
672	185	38	253	45	406	38
673	381	451	199	72	361	59
674	363	109	9	46	208	443
675	376	44	16	51	44	441
676	328	51	264	24	293	62
677	217	294	126	9	235	41
678	243	162	161	70	162	131
679	330	189	261	5	299	374
680	35	458	145	86	301	333
681	435	31	402	60	270	324
682	408	44	444	6	462	139
683	415	270	353	84	181	55
684	106	131	142	48	176	16
685	347	51	429	19	336	480
686	135	156	304	4	474	365
687	293	412	208	36	168	400
688	235	40	181	69	200	435
689	169	427	146	36	64	271
690	474	299	455	77	188	362
691	372	342	289	59	2	419
692	131	12	170	91	325	357
693	198	44	179	47	171	407
694	324	187	204	65	241	162
695	193	424	293	82	163	230
696	143	363	442	23	158	248
697	147	224	86	33	342	195
698	389	222	59	80	236	34
699	276	38	257	33	39	137
700	277	207	66	13	331	231
701	225	432	242	66	166	75
702	479	98	331	61	202	16
703	311	349	457	83	447	466
704	49	12	67	22	304	51
705	455	221	429	92	170	120
706	211	268	75	31	231	138
707	321	314	282	30	30	332
708	141	325	270	71	177	73
709	44	333	17	46	394	64
710	153	172	104	57	189	273
711	419	141	164	95	209	241
712	307	12	122	36	419	404
713	16	83	34	59	466	292
714	7	138	369	51	406	106
715	158	428	192	40	290	200
716	233	194	89	89	116	304
717	327	323	206	74	416	367
718	248	306	394	70	312	289
719	341	273	9	41	356	310
720	329	402	345	35	378	263
721	58	288	103	40	462	303
722	150	176	192	96	141	251
723	404	476	101	16	230	169
724	322	148	158	76	261	194
725	398	332	203	42	39	179
726	189	164	314	70	340	381
727	117	130	463	13	479	271
728	88	463	116	36	85	418
729	189	15	381	27	316	290
730	109	95	254	2	165	75
731	139	111	137	29	328	210
732	231	418	361	42	32	421
733	409	124	61	84	288	363
734	192	302	7	91	45	404
735	155	209	264	76	345	39
736	164	458	236	49	87	345
737	203	24	64	37	229	405
738	352	49	184	63	103	416
739	290	448	298	87	404	91
740	470	5	212	4	403	101
741	96	409	410	92	336	169
742	422	246	344	77	314	43
743	194	63	59	44	159	146
744	363	80	144	65	293	421
745	72	150	317	1	211	213
746	72	283	112	35	269	106
747	318	189	358	6	467	107
748	64	215	244	59	8	185
749	174	190	33	19	338	36
750	149	19	425	53	309	277
751	245	47	285	27	266	184
752	161	248	360	53	25	280
753	353	288	55	51	427	111
754	163	281	315	79	403	295
755	369	4	327	15	54	436
756	236	177	346	46	143	111
757	155	157	251	70	294	5
758	156	308	410	12	458	27
759	286	11	352	58	99	167
760	461	153	469	31	203	311
761	236	186	461	85	202	359
762	215	249	127	88	76	200
763	302	475	120	67	421	14
764	382	410	189	41	113	298
765	423	235	327	83	400	263
766	342	129	271	28	428	120
767	292	412	458	66	237	279
768	342	30	270	72	166	246
769	43	195	478	42	200	34
770	261	349	197	45	66	26
771	275	66	199	14	407	260
772	198	441	55	41	70	130
773	319	115	364	49	382	387
774	155	219	265	31	112	414
775	49	289	245	2	352	215
776	474	474	100	39	139	146
777	372	86	93	17	309	263
778	151	275	478	54	251	320
779	61	379	378	68	452	96
780	421	136	38	27	424	40
781	440	368	403	75	121	374
782	384	407	466	33	391	393
783	304	141	173	14	118	172
784	278	382	476	4	132	295
785	398	479	429	74	472	374
786	328	101	94	74	348	104
787	354	117	368	28	197	75
788	259	434	42	68	261	406
789	78	149	116	18	351	358
790	85	411	94	16	397	376
791	33	4	474	86	162	372
792	358	124	267	44	443	6
793	43	28	289	89	387	283
794	279	27	189	88	307	225
795	3	167	252	30	112	367
796	177	4	148	24	110	55
797	304	403	76	75	100	195
798	410	34	401	16	232	11
799	430	163	222	42	290	40
800	458	258	425	6	331	403
801	1	357	81	20	227	98
802	176	469	95	72	369	231
803	68	116	20	80	330	286
804	290	331	338	73	202	104
805	360	325	45	15	210	147
806	358	128	372	15	167	348
807	394	182	336	35	420	60
808	467	396	344	64	289	464
809	429	211	305	95	442	419
810	231	131	268	28	200	217
811	323	435	207	59	363	231
812	123	419	303	15	63	191
813	441	305	175	59	419	99
814	263	194	279	7	352	316
815	163	112	155	17	156	163
816	37	425	327	95	325	289
817	249	421	207	8	135	138
818	281	85	404	75	34	338
819	355	397	250	21	241	103
820	282	467	90	70	78	229
821	326	342	25	45	378	321
822	284	210	263	51	298	17
823	451	126	414	2	39	184
824	195	450	68	26	247	109
825	327	318	76	58	255	424
826	356	115	351	11	287	308
827	473	142	236	28	284	440
828	110	354	173	15	92	402
829	207	26	308	28	349	356
830	52	88	156	75	41	196
831	45	427	63	78	122	273
832	263	132	384	55	179	64
833	395	244	336	92	120	200
834	146	330	263	91	452	277
835	52	103	245	93	472	256
836	31	254	404	51	184	383
837	48	224	335	20	253	29
838	350	136	165	67	474	467
839	465	231	113	8	411	382
840	263	93	346	59	164	20
841	480	199	198	5	414	166
842	394	408	50	17	166	353
843	479	159	350	57	211	349
844	74	213	178	81	75	105
845	32	67	276	89	249	417
846	322	442	197	93	233	380
847	221	68	400	90	116	199
848	479	477	47	6	179	358
849	303	54	178	5	429	184
850	169	60	68	85	303	18
851	436	169	432	61	289	80
852	152	22	270	53	141	13
853	357	29	78	78	388	327
854	340	148	124	24	125	181
855	427	199	146	83	345	435
856	320	375	222	93	453	405
857	383	119	416	70	165	277
858	171	438	50	25	231	118
859	476	152	222	56	470	471
860	385	5	316	92	245	201
861	122	365	116	86	255	63
862	472	185	28	5	35	20
863	398	441	32	62	342	190
864	245	387	110	81	2	393
865	8	262	60	77	200	47
866	138	148	83	90	370	408
867	334	168	427	58	77	116
868	389	35	95	93	432	383
869	43	260	148	84	330	338
870	44	213	279	71	22	395
871	241	371	220	85	427	85
872	176	87	385	63	434	54
873	434	232	11	3	60	340
874	40	172	197	84	289	59
875	72	31	13	40	465	423
876	458	145	424	83	259	269
877	174	461	222	90	231	153
878	153	447	332	87	380	178
879	84	408	295	8	127	428
880	299	460	26	67	380	456
881	56	204	118	70	99	368
882	132	415	365	76	100	253
883	349	344	118	57	121	333
884	119	297	88	83	156	460
885	169	445	86	70	404	221
886	26	322	166	17	306	20
887	121	366	453	32	158	312
888	162	467	1	43	229	385
889	114	471	433	40	357	266
890	228	388	227	47	68	204
891	368	427	77	21	336	143
892	249	4	291	12	444	328
893	355	73	228	40	449	119
894	38	144	440	29	24	443
895	219	272	263	6	363	465
896	402	286	157	49	27	439
897	97	295	284	74	80	259
898	233	268	294	82	256	53
899	112	106	439	66	348	460
900	456	176	15	10	92	362
901	62	12	199	15	99	275
902	254	155	3	6	93	272
903	300	47	213	53	212	6
904	463	9	291	75	295	377
905	372	64	272	26	401	97
906	282	75	302	7	167	406
907	78	325	139	80	21	160
908	453	444	285	8	177	86
909	299	234	6	61	61	223
910	417	461	271	29	273	383
911	187	299	336	13	357	340
912	309	278	458	77	315	160
913	219	213	86	79	376	391
914	343	300	218	88	369	113
915	444	214	410	78	124	81
916	385	372	241	40	19	367
917	454	112	148	67	119	34
918	362	71	267	19	18	261
919	25	83	4	12	123	391
920	324	362	410	3	439	310
921	338	303	50	28	103	354
922	33	455	190	9	53	279
923	84	103	63	42	337	137
924	349	57	429	17	460	376
925	100	43	35	66	193	155
926	183	202	330	18	147	100
927	342	312	132	65	445	101
928	366	471	287	11	453	255
929	163	396	136	16	375	421
930	386	240	297	11	204	155
931	167	429	85	44	247	81
932	458	176	317	12	317	224
933	271	449	172	96	469	346
934	321	415	21	2	416	191
935	29	309	354	90	193	241
936	155	348	59	74	171	288
937	49	256	85	63	439	108
938	118	451	402	69	402	19
939	93	200	21	46	334	108
940	256	17	236	40	256	177
941	128	108	452	89	181	41
942	229	448	303	83	20	13
943	41	360	349	29	347	307
944	107	102	371	49	366	307
945	268	314	32	87	34	16
946	6	412	415	20	352	334
947	196	52	31	58	167	70
948	411	452	201	14	20	105
949	415	31	344	11	343	176
950	205	261	180	9	309	343
951	480	142	160	74	154	182
952	465	263	395	70	404	320
953	365	245	404	51	192	54
954	367	437	60	43	164	137
955	315	179	458	21	33	324
956	271	118	272	59	126	456
957	214	465	239	40	128	165
958	26	63	433	96	241	359
959	86	86	309	17	236	359
960	376	421	50	5	384	339
961	135	379	230	65	84	401
962	111	70	179	63	350	388
963	414	137	292	7	280	435
964	226	401	450	56	366	219
965	71	301	113	25	174	166
966	366	306	31	94	145	20
967	158	330	317	72	428	401
968	295	131	69	48	327	328
969	223	410	113	48	187	159
970	179	369	67	14	358	95
971	166	410	130	60	244	370
972	88	247	389	56	202	25
973	423	172	192	68	4	2
974	98	34	2	17	172	318
975	81	212	70	26	276	210
976	23	354	268	3	311	315
977	90	399	478	80	390	344
978	401	54	217	67	80	11
979	42	243	234	53	52	266
980	81	65	196	5	421	334
981	441	448	240	79	184	383
982	209	475	319	75	451	257
983	476	153	63	51	181	8
984	227	174	455	75	456	135
985	256	297	310	60	329	211
986	374	227	117	8	375	432
987	315	40	219	62	18	362
988	343	209	87	19	351	53
989	432	10	1	53	433	88
990	210	181	141	66	284	363
991	463	418	261	77	132	153
992	301	181	63	58	472	75
993	411	39	105	84	358	336
994	430	308	210	78	88	448
995	380	161	221	59	373	130
996	177	237	479	7	120	75
997	307	169	300	45	189	180
998	109	353	183	69	324	344
999	437	379	389	70	131	103
1000	294	357	189	86	267	177
1001	48	92	275	69	359	162
1002	99	363	48	29	30	220
1003	131	133	170	23	116	363
1004	291	326	156	88	48	174
1005	2	462	375	80	215	360
1006	260	462	21	12	348	32
1007	78	172	473	59	207	251
1008	200	103	353	50	470	168
1009	392	392	232	18	324	125
1010	11	255	160	15	51	268
1011	456	154	231	70	229	91
1012	224	369	210	21	234	267
1013	327	224	37	71	324	220
1014	347	237	119	44	77	141
1015	168	467	129	13	370	196
1016	6	116	226	39	112	469
1017	359	73	347	11	256	477
1018	267	165	280	78	201	453
1019	393	17	189	3	135	457
1020	21	224	477	70	442	57
1021	465	226	410	89	191	396
1022	45	82	96	74	350	133
1023	57	161	424	56	351	429
1024	59	250	415	84	258	198
1025	408	409	405	11	206	305
1026	333	360	179	58	281	311
1027	335	5	26	9	362	351
1028	55	4	127	64	260	391
1029	217	237	405	86	73	100
1030	394	452	379	90	23	323
1031	315	384	306	10	107	29
1032	322	442	53	62	92	404
1033	243	476	295	8	178	308
1034	193	153	231	33	323	184
1035	410	13	95	84	443	445
1036	446	227	200	92	305	174
1037	343	230	358	94	27	422
1038	346	134	225	45	14	106
1039	399	92	369	48	156	235
1040	176	407	67	93	356	460
1041	440	374	286	82	70	233
1042	407	370	143	57	88	444
1043	381	367	194	59	183	235
1044	27	51	98	25	260	113
1045	49	127	350	77	479	70
1046	171	286	344	72	250	194
1047	32	238	421	83	436	158
1048	321	297	370	23	389	448
1049	19	321	68	82	32	283
1050	397	361	157	27	417	183
1051	315	183	295	55	177	454
1052	245	381	376	7	143	19
1053	212	206	163	87	219	18
1054	100	120	257	31	401	391
1055	391	49	103	8	7	214
1056	140	122	228	3	289	252
1057	395	142	229	2	268	63
1058	78	326	265	45	465	269
1059	453	238	169	96	372	296
1060	260	213	301	11	199	51
1061	468	291	205	92	15	73
1062	400	146	340	41	51	463
1063	113	26	298	53	43	85
1064	3	34	375	17	297	190
1065	222	453	178	32	213	63
1066	207	146	287	49	322	74
1067	234	357	456	96	194	392
1068	326	145	62	60	313	426
1069	247	449	316	76	122	250
1070	49	192	215	78	207	77
1071	20	422	130	19	75	456
1072	120	398	202	1	326	261
1073	259	426	450	5	270	184
1074	241	63	288	43	404	223
1075	39	184	134	74	230	286
1076	398	242	315	93	209	462
1077	286	82	6	85	233	199
1078	73	278	406	88	332	134
1079	173	276	264	76	181	330
1080	330	355	98	82	100	393
1081	234	349	68	68	415	348
1082	196	430	165	8	190	234
1083	448	2	104	12	190	191
1084	419	383	371	25	448	365
1085	438	408	10	65	163	122
1086	254	423	471	86	427	233
1087	426	465	8	63	298	284
1088	358	385	277	59	275	27
1089	85	223	159	48	237	311
1090	68	36	94	89	220	465
1091	193	166	433	20	371	143
1092	328	76	391	12	32	433
1093	460	137	477	27	218	279
1094	343	404	334	29	250	108
1095	368	154	183	57	427	386
1096	56	346	421	46	443	293
1097	298	85	282	89	302	320
1098	441	219	466	43	94	254
1099	81	455	124	23	243	430
1100	20	401	242	57	42	70
1101	146	70	377	14	356	445
1102	471	339	391	47	417	415
1103	148	69	259	69	469	104
1104	142	295	122	28	418	16
1105	1	362	435	92	139	144
1106	367	276	292	7	145	73
1107	173	441	92	30	354	162
1108	448	220	99	42	209	396
1109	93	164	163	4	406	375
1110	383	342	474	91	85	347
1111	105	355	83	8	468	342
1112	391	187	144	81	189	65
1113	425	100	316	21	440	173
1114	262	386	98	70	301	419
1115	74	345	407	87	52	460
1116	449	421	194	79	469	370
1117	163	102	159	54	186	234
1118	156	479	99	71	249	425
1119	58	400	446	42	379	342
1120	408	171	444	3	208	386
1121	85	125	452	10	53	229
1122	61	360	343	65	139	437
1123	5	456	60	72	365	41
1124	447	385	254	73	211	256
1125	194	418	395	82	369	327
1126	178	305	436	43	76	450
1127	317	279	121	12	76	57
1128	42	120	351	20	379	248
1129	97	157	65	39	429	61
1130	316	168	304	46	227	362
1131	339	444	186	75	58	402
1132	219	125	50	58	162	439
1133	389	260	52	28	312	247
1134	254	255	176	30	21	465
1135	58	413	318	63	254	18
1136	379	372	95	50	299	335
1137	408	127	276	7	203	152
1138	336	386	388	70	90	275
1139	92	214	58	21	29	469
1140	370	339	310	59	302	58
1141	224	239	319	4	358	309
1142	45	83	121	7	284	366
1143	380	74	316	88	376	120
1144	168	460	347	87	267	209
1145	385	334	127	51	326	398
1146	93	370	118	84	65	119
1147	288	139	320	66	244	409
1148	440	453	148	81	155	447
1149	327	312	161	61	256	246
1150	463	135	336	61	265	464
1151	13	130	420	86	181	112
1152	144	52	262	40	77	406
1153	108	346	299	54	322	465
1154	256	117	359	2	31	414
1155	472	204	329	21	232	387
1156	22	338	213	14	358	167
1157	68	424	46	58	450	272
1158	380	175	111	17	106	464
1159	416	224	282	1	220	12
1160	220	188	30	1	305	473
1161	320	272	91	17	471	444
1162	403	468	47	67	152	204
1163	263	272	309	74	350	219
1164	410	332	114	13	375	274
1165	480	391	103	90	181	104
1166	261	202	195	88	351	406
1167	15	432	326	58	34	318
1168	375	45	164	34	277	9
1169	304	333	137	50	257	299
1170	224	102	278	51	131	448
1171	190	411	295	48	25	242
1172	31	206	472	81	132	153
1173	366	471	225	91	90	28
1174	287	26	262	58	471	327
1175	199	413	383	25	272	288
1176	368	308	459	20	303	316
1177	476	132	284	32	347	456
1178	235	12	239	38	398	41
1179	164	79	13	71	138	119
1180	267	213	66	29	96	87
1181	380	262	242	33	299	111
1182	424	141	467	73	209	429
1183	108	195	314	27	257	205
1184	187	298	423	42	8	325
1185	23	479	386	15	300	41
1186	321	422	428	46	37	84
1187	429	128	221	43	206	434
1188	476	238	74	44	344	350
1189	328	422	142	51	88	389
1190	317	196	247	95	452	69
1191	325	174	228	35	304	103
1192	48	66	54	21	123	420
1193	230	426	289	10	62	223
1194	164	258	92	32	398	413
1195	73	65	94	27	268	83
1196	199	358	163	30	389	119
1197	276	394	333	81	53	146
1198	125	193	7	32	352	172
1199	18	330	45	94	262	235
1200	241	217	428	54	50	434
1201	243	440	348	34	335	248
1202	39	471	101	49	411	181
1203	135	202	333	37	243	42
1204	298	62	251	83	401	379
1205	429	24	161	89	470	204
1206	111	106	128	72	473	396
1207	313	427	233	43	444	11
1208	49	462	72	45	231	301
1209	59	241	371	26	319	171
1210	74	175	113	38	377	292
1211	455	243	237	54	100	97
1212	81	321	174	66	453	42
1213	394	287	228	35	350	423
1214	439	469	43	67	414	66
1215	157	232	68	78	445	327
1216	375	198	148	25	373	70
1217	109	281	439	16	118	379
1218	280	25	241	81	74	356
1219	296	354	337	81	429	418
1220	422	285	163	64	322	369
1221	328	295	26	67	95	182
1222	21	319	190	91	272	254
1223	176	29	84	47	449	429
1224	221	240	215	47	159	170
1225	168	161	376	34	257	68
1226	263	368	350	57	243	34
1227	238	180	17	26	100	358
1228	231	434	266	5	159	434
1229	239	208	163	48	365	339
1230	41	327	289	64	389	454
1231	228	412	250	23	424	58
1232	34	337	139	82	278	198
1233	46	263	310	51	71	340
1234	360	321	332	70	135	362
1235	153	398	20	33	315	319
1236	336	35	282	32	401	318
1237	129	413	63	68	304	201
1238	374	88	429	57	84	451
1239	89	48	26	88	436	111
1240	295	298	96	7	284	421
1241	261	158	113	94	299	416
1242	244	163	255	6	252	173
1243	303	152	342	70	422	328
1244	131	209	11	74	172	183
1245	261	276	84	14	324	315
1246	450	144	199	60	24	259
1247	288	51	148	87	45	68
1248	469	61	334	44	260	226
1249	214	402	420	46	263	448
1250	229	451	347	9	206	62
1251	394	362	145	51	438	289
1252	290	92	246	62	1	206
1253	3	416	403	5	10	461
1254	475	26	143	25	381	93
1255	389	3	427	68	476	162
1256	58	389	165	63	388	473
1257	407	12	65	32	276	207
1258	254	144	262	61	298	67
1259	339	405	144	84	437	303
1260	330	423	146	62	174	421
1261	406	326	53	5	390	174
1262	402	372	432	86	123	289
1263	22	307	91	40	280	393
1264	377	19	465	64	230	420
1265	220	112	47	2	2	369
1266	170	259	227	57	466	231
1267	42	390	65	63	132	259
1268	158	401	110	36	304	226
1269	28	239	72	45	25	374
1270	140	25	464	74	476	69
1271	426	472	356	18	21	367
1272	260	63	95	81	424	431
1273	397	274	175	86	425	382
1274	402	277	180	71	67	465
1275	462	355	176	23	382	358
1276	68	146	348	83	332	311
1277	288	380	7	62	133	49
1278	314	201	97	86	201	298
1279	327	154	349	18	369	286
1280	160	182	255	34	126	222
1281	42	375	479	15	256	60
1282	5	5	459	7	12	346
1283	224	192	432	33	403	45
1284	29	178	231	86	164	251
1285	344	350	164	28	283	173
1286	260	62	178	40	114	222
1287	407	438	310	36	396	234
1288	195	429	399	28	69	444
1289	23	50	216	12	431	21
1290	316	220	172	39	441	333
1291	417	141	163	70	208	381
1292	101	200	471	52	407	96
1293	172	111	134	69	61	57
1294	121	270	193	80	396	389
1295	287	17	145	41	37	216
1296	136	113	381	67	82	438
1297	373	397	319	89	86	302
1298	359	114	198	88	252	173
1299	31	155	271	69	24	76
1300	392	12	25	26	64	45
1301	437	475	183	14	49	1
1302	65	331	294	89	279	202
1303	376	120	27	43	235	351
1304	74	147	251	87	300	128
1305	252	441	199	79	137	168
1306	239	250	407	9	362	317
1307	150	468	204	42	300	149
1308	281	89	348	15	355	396
1309	80	389	153	72	181	89
1310	88	59	309	86	340	231
1311	453	82	118	88	272	2
1312	433	197	169	55	60	179
1313	29	334	387	48	436	98
1314	368	174	173	18	381	220
1315	147	209	292	20	299	173
1316	227	169	323	32	270	329
1317	292	8	410	93	173	204
1318	436	168	233	22	46	97
1319	368	173	106	35	169	336
1320	311	354	94	66	392	276
1321	180	310	309	72	337	87
1322	457	452	110	29	418	371
1323	54	136	189	9	294	468
1324	372	309	97	86	414	396
1325	40	73	447	42	276	189
1326	259	336	421	19	131	263
1327	145	251	163	12	178	136
1328	450	191	207	77	166	130
1329	362	104	221	48	23	332
1330	475	364	276	68	174	14
1331	139	37	306	52	271	36
1332	403	70	425	22	452	460
1333	56	55	159	16	446	158
1334	337	257	258	9	92	261
1335	92	160	76	84	392	253
1336	415	335	50	66	284	318
1337	268	103	209	78	149	157
1338	276	456	154	34	267	308
1339	84	381	62	45	34	197
1340	449	38	382	82	361	162
1341	312	351	377	67	57	253
1342	185	30	333	38	199	259
1343	432	370	115	8	261	303
1344	306	371	60	33	217	219
1345	110	54	72	50	51	388
1346	430	446	261	67	415	382
1347	251	149	48	7	290	36
1348	52	25	106	31	93	81
1349	283	258	106	88	303	334
1350	247	287	235	68	218	284
1351	269	302	205	20	110	293
1352	273	357	223	88	257	135
1353	457	21	476	37	246	453
1354	210	9	476	42	111	71
1355	39	466	206	40	388	448
1356	346	228	33	35	291	231
1357	52	21	411	18	125	58
1358	88	349	102	10	149	86
1359	425	324	381	75	90	237
1360	220	141	365	54	374	441
1361	42	175	72	84	453	335
1362	283	56	203	37	331	30
1363	213	386	153	64	343	384
1364	410	330	254	86	266	303
1365	218	420	221	32	440	73
1366	154	435	182	37	289	109
1367	60	92	348	18	223	59
1368	143	104	52	24	332	168
1369	45	399	345	29	362	354
1370	169	337	286	77	444	119
1371	208	170	465	24	171	83
1372	251	190	342	8	209	352
1373	63	157	418	44	411	390
1374	148	210	469	46	194	378
1375	84	52	380	44	386	264
1376	178	333	373	3	131	141
1377	240	368	135	14	397	40
1378	211	17	157	27	360	337
1379	335	194	17	21	334	311
1380	164	247	270	29	139	292
1381	162	340	458	44	242	281
1382	320	249	202	27	453	45
1383	448	213	422	82	3	124
1384	349	61	348	17	310	218
1385	222	386	350	22	382	226
1386	102	74	452	9	243	373
1387	145	335	428	13	317	97
1388	439	372	273	79	213	456
1389	126	314	168	73	422	64
1390	268	73	358	56	65	386
1391	71	71	46	86	176	460
1392	92	150	411	16	361	197
1393	356	21	388	22	172	149
1394	215	152	238	34	300	404
1395	223	148	225	69	458	147
1396	324	170	265	23	408	176
1397	176	99	6	19	112	254
1398	64	101	70	27	62	246
1399	75	405	321	35	190	358
1400	342	369	237	74	191	212
1401	64	220	124	32	266	47
1402	433	238	445	50	87	84
1403	298	86	161	79	117	371
1404	331	14	205	88	392	200
1405	226	197	366	29	332	217
1406	318	417	480	55	117	338
1407	116	389	29	33	172	416
1408	133	135	246	45	258	428
1409	341	321	2	2	164	429
1410	70	415	84	32	178	1
1411	281	157	2	26	178	363
1412	238	45	381	48	269	461
1413	300	89	52	73	56	279
1414	455	33	399	91	7	30
1415	134	167	156	58	15	74
1416	236	58	146	70	39	70
1417	207	361	104	50	184	171
1418	78	464	417	20	199	127
1419	259	109	102	6	469	223
1420	304	65	155	38	421	306
1421	98	237	225	80	106	359
1422	192	157	134	4	224	389
1423	360	250	83	16	439	326
1424	61	37	44	63	79	33
1425	321	435	8	79	63	448
1426	95	239	137	82	386	119
1427	442	312	311	87	301	211
1428	278	477	220	3	67	149
1429	424	123	15	71	83	435
1430	391	363	252	37	345	361
1431	454	201	367	67	74	468
1432	10	193	261	74	341	352
1433	246	214	270	75	199	452
1434	60	389	265	23	415	407
1435	155	466	416	43	21	377
1436	388	46	42	56	115	453
1437	102	454	465	50	326	346
1438	133	340	464	52	72	29
1439	452	90	372	44	240	463
1440	442	454	269	78	193	123
1441	248	457	247	48	447	163
1442	333	194	211	56	466	43
1443	264	184	432	62	285	59
1444	386	423	194	43	221	125
1445	118	25	265	56	139	110
1446	194	309	379	61	45	387
1447	59	189	113	19	77	205
1448	218	387	296	59	240	102
1449	2	231	283	1	412	447
1450	154	224	384	71	443	308
1451	229	34	423	51	96	193
1452	29	176	39	61	384	445
1453	351	151	356	90	436	83
1454	474	384	354	6	387	252
1455	18	272	201	17	13	237
1456	213	428	466	7	29	31
1457	466	261	32	36	424	108
1458	19	233	443	14	329	434
1459	357	357	277	73	290	128
1460	66	290	352	30	154	312
1461	37	408	397	36	472	294
1462	213	5	379	85	44	39
1463	248	259	208	43	223	444
1464	265	89	455	9	407	208
1465	124	258	267	14	66	210
1466	333	63	335	5	146	138
1467	315	341	98	50	152	65
1468	26	479	244	14	93	75
1469	35	107	242	34	435	192
1470	163	240	403	61	444	44
1471	205	107	287	68	417	175
1472	100	182	293	83	207	456
1473	112	347	406	11	321	432
1474	190	49	348	2	151	6
1475	435	315	384	8	478	183
1476	185	191	209	22	84	372
1477	8	19	155	94	29	127
1478	214	88	370	13	377	330
1479	120	462	468	29	435	387
1480	28	298	221	24	474	2
1481	41	52	60	77	12	215
1482	283	142	191	47	397	417
1483	97	389	194	46	292	126
1484	114	458	274	80	302	193
1485	346	229	232	37	98	132
1486	8	300	49	65	197	476
1487	452	6	292	92	367	245
1488	134	77	250	26	329	78
1489	196	52	336	50	480	282
1490	386	274	191	57	282	174
1491	291	384	427	22	257	7
1492	23	58	145	75	227	39
1493	410	178	194	60	137	157
1494	293	213	350	69	240	399
1495	186	461	210	21	145	291
1496	343	329	237	70	331	325
1497	51	220	195	93	276	24
1498	168	31	374	16	29	43
1499	182	268	135	85	43	279
1500	26	180	197	86	106	461
1501	236	262	28	1	140	109
1502	148	295	10	13	8	206
1503	27	431	269	46	191	88
1504	379	72	75	75	173	86
1505	223	227	86	20	379	299
1506	85	257	124	7	185	296
1507	117	205	364	65	286	274
1508	239	69	275	29	176	396
1509	67	38	53	19	206	244
1510	120	419	326	11	255	206
1511	53	56	336	73	388	334
1512	479	309	290	94	51	346
1513	374	354	122	47	294	16
1514	368	413	363	80	356	359
1515	127	392	142	9	26	84
1516	190	212	54	38	159	400
1517	465	366	321	4	308	107
1518	467	351	320	77	166	392
1519	213	435	78	93	395	76
1520	219	342	17	82	29	254
1521	317	83	179	13	183	22
1522	239	244	451	1	138	145
1523	271	209	385	38	240	78
1524	298	115	445	93	461	225
1525	195	389	140	6	299	419
1526	189	152	164	25	156	444
1527	432	243	259	48	149	52
1528	262	431	95	5	63	444
1529	145	467	160	31	434	237
1530	231	171	222	64	456	46
1531	306	120	363	22	383	333
1532	355	252	469	49	111	471
1533	479	111	382	69	337	261
1534	309	400	398	76	181	74
1535	373	211	196	31	477	439
1536	429	2	389	82	322	392
1537	150	84	22	83	465	186
1538	352	334	462	58	94	70
1539	48	198	160	84	155	302
1540	173	163	476	4	351	200
1541	127	56	322	84	114	229
1542	48	438	71	85	383	60
1543	217	254	150	61	50	318
1544	163	419	105	72	127	428
1545	399	180	293	7	195	293
1546	172	102	244	43	99	214
1547	436	57	319	47	42	375
1548	58	148	179	86	476	314
1549	310	75	276	55	147	70
1550	52	52	58	15	235	223
1551	22	172	417	33	150	2
1552	77	377	198	30	409	100
1553	199	459	478	9	196	279
1554	223	335	261	12	250	408
1555	24	27	180	68	393	18
1556	47	99	228	8	321	438
1557	419	46	212	91	96	70
1558	443	423	295	29	402	227
1559	50	116	262	36	432	82
1560	192	126	7	62	145	29
1561	197	176	416	23	355	311
1562	477	425	248	9	210	41
1563	233	405	407	10	185	211
1564	320	432	57	16	244	420
1565	342	142	300	41	3	84
1566	429	97	334	49	20	232
1567	257	301	8	2	418	304
1568	160	272	430	31	336	260
1569	88	54	126	77	193	117
1570	147	184	328	74	298	97
1571	310	111	19	16	22	321
1572	323	274	432	60	66	213
1573	148	305	48	42	408	235
1574	470	159	181	81	430	145
1575	306	479	25	40	294	109
1576	327	445	299	1	293	200
1577	49	105	406	25	204	264
1578	319	479	13	86	176	444
1579	271	31	44	96	400	44
1580	36	469	412	43	333	324
1581	229	347	174	12	246	13
1582	139	286	333	25	125	458
1583	227	200	215	70	26	344
1584	103	213	304	77	272	275
1585	75	466	431	83	369	211
1586	214	294	401	48	107	46
1587	142	187	59	80	381	246
1588	33	469	175	16	131	31
1589	411	388	269	60	414	299
1590	416	447	337	27	13	131
1591	277	295	22	84	35	432
1592	370	268	371	1	84	230
1593	260	190	268	73	206	196
1594	152	56	207	77	73	174
1595	117	460	230	92	146	23
1596	290	436	197	82	74	94
1597	3	181	224	52	395	252
1598	432	425	263	66	72	177
1599	331	6	154	6	387	14
1600	341	236	182	17	244	454
1601	217	316	14	75	413	412
1602	294	408	461	3	229	284
1603	58	367	229	8	409	59
1604	227	194	43	33	419	104
1605	465	302	252	63	303	202
1606	110	196	161	17	252	22
1607	89	335	348	77	324	463
1608	84	96	133	49	236	353
1609	205	12	199	64	264	160
1610	441	303	473	54	363	468
1611	200	383	121	34	180	398
1612	41	345	344	19	132	440
1613	379	480	109	3	431	39
1614	385	351	200	12	393	272
1615	305	299	382	44	133	245
1616	159	321	421	58	297	219
1617	163	78	39	40	291	360
1618	296	215	91	7	375	154
1619	103	72	198	67	399	429
1620	355	283	224	83	227	313
1621	118	11	107	96	279	315
1622	422	296	60	24	60	5
1623	368	467	143	70	131	1
1624	292	56	254	25	169	480
1625	343	91	83	1	368	278
1626	57	408	204	57	209	473
1627	90	405	349	22	212	442
1628	213	368	392	65	353	187
1629	161	432	236	24	81	476
1630	442	461	447	46	149	343
1631	475	153	3	14	316	363
1632	313	40	128	51	77	48
1633	134	168	305	62	360	220
1634	277	99	154	4	455	195
1635	348	442	301	13	91	254
1636	208	41	406	14	386	195
1637	76	279	284	12	343	297
1638	332	456	78	28	395	32
1639	305	99	406	36	293	422
1640	62	102	207	42	366	140
1641	372	380	157	33	381	215
1642	168	70	15	89	347	200
1643	197	161	423	96	432	4
1644	361	343	328	8	60	331
1645	135	449	158	58	356	185
1646	187	213	473	36	424	448
1647	369	439	278	17	60	453
1648	54	44	281	36	217	263
1649	91	287	335	39	200	472
1650	195	350	284	51	350	201
1651	219	159	42	95	192	422
1652	151	87	37	75	407	285
1653	156	201	200	96	460	147
1654	69	261	130	43	290	369
1655	153	339	213	58	477	402
1656	264	261	173	65	86	116
1657	32	21	124	33	249	12
1658	159	246	210	4	381	256
1659	174	185	11	89	20	104
1660	3	187	148	51	250	93
1661	362	267	57	34	82	410
1662	87	449	423	77	283	479
1663	453	70	62	70	100	449
1664	314	413	321	82	376	19
1665	173	277	464	65	109	405
1666	351	317	252	59	378	270
1667	24	20	168	69	184	279
1668	445	108	391	26	120	11
1669	44	90	223	82	307	359
1670	46	321	245	14	169	2
1671	78	8	123	59	215	59
1672	235	268	25	16	200	145
1673	355	124	95	88	146	448
1674	316	339	104	49	135	226
1675	332	267	299	24	66	177
1676	278	140	438	90	145	69
1677	267	357	344	92	25	41
1678	41	221	211	53	460	343
1679	12	88	42	66	185	42
1680	140	138	177	35	428	398
1681	65	262	82	10	301	223
1682	163	228	354	82	288	257
1683	411	471	230	72	473	468
1684	169	76	272	59	408	242
1685	332	459	80	24	413	124
1686	86	397	145	8	298	182
1687	299	400	335	21	155	80
1688	108	110	24	42	257	117
1689	419	474	127	81	208	52
1690	428	169	412	4	421	412
1691	186	50	192	8	260	202
1692	388	28	468	16	435	113
1693	420	390	50	85	252	200
1694	283	342	126	16	384	438
1695	274	338	229	71	169	70
1696	332	376	235	38	372	446
1697	457	359	447	33	214	279
1698	195	337	211	27	35	78
1699	408	37	91	56	189	52
1700	302	316	447	44	359	374
1701	30	336	146	50	161	265
1702	279	325	198	66	231	391
1703	424	246	180	87	271	228
1704	244	103	400	40	274	4
1705	306	270	431	45	236	62
1706	357	361	193	19	454	222
1707	30	82	293	85	146	441
1708	6	402	210	53	42	202
1709	273	423	370	2	329	315
1710	203	272	87	57	257	199
1711	189	239	233	1	245	412
1712	362	460	5	53	60	107
1713	180	189	28	68	174	401
1714	15	192	457	76	18	387
1715	96	225	406	33	114	424
1716	40	117	263	42	208	415
1717	413	219	353	48	402	356
1718	293	185	374	60	137	179
1719	446	332	97	18	269	153
1720	465	425	101	27	239	122
1721	426	332	161	81	285	322
1722	83	405	123	59	10	48
1723	20	66	195	29	195	293
1724	288	252	40	78	292	352
1725	372	252	310	35	365	187
1726	70	376	338	71	77	205
1727	398	83	196	69	225	6
1728	374	38	137	12	54	370
1729	369	158	430	32	247	476
1730	12	70	240	47	231	154
1731	7	78	472	74	254	355
1732	36	191	2	8	185	469
1733	148	76	41	22	294	74
1734	448	43	385	48	121	451
1735	286	363	19	43	470	465
1736	175	97	54	49	75	430
1737	174	330	303	1	392	205
1738	444	327	425	82	126	372
1739	144	160	216	86	55	180
1740	370	81	282	82	407	115
1741	476	74	139	20	341	139
1742	134	138	424	94	93	119
1743	438	467	103	37	451	5
1744	263	136	250	38	237	423
1745	21	99	5	62	247	140
1746	46	54	25	35	218	128
1747	11	12	377	79	25	415
1748	305	291	138	9	424	128
1749	281	355	240	59	150	441
1750	286	243	450	61	203	404
1751	104	152	77	59	57	277
1752	224	274	263	96	412	149
1753	448	265	469	40	150	468
1754	369	274	384	49	350	310
1755	372	123	52	37	7	65
1756	425	379	282	17	302	307
1757	351	216	416	7	395	459
1758	383	13	117	14	113	79
1759	329	265	40	10	25	364
1760	220	257	48	55	207	206
1761	278	129	246	62	362	208
1762	244	391	361	64	398	123
1763	189	65	90	54	428	446
1764	35	445	93	66	185	468
1765	455	267	399	55	141	92
1766	91	72	35	16	432	453
1767	2	174	10	82	81	445
1768	24	387	462	29	224	90
1769	291	148	200	43	233	148
1770	294	94	144	47	339	396
1771	325	319	176	32	398	389
1772	68	454	477	85	313	39
1773	98	428	323	90	389	397
1774	28	160	228	8	408	280
1775	237	288	152	72	77	172
1776	316	451	466	6	154	68
1777	364	317	473	94	275	100
1778	55	187	325	9	303	48
1779	202	153	410	70	201	273
1780	330	316	154	59	108	406
1781	74	270	112	31	257	58
1782	117	21	278	4	271	340
1783	293	349	414	17	4	230
1784	314	401	174	12	96	441
1785	15	134	433	38	292	284
1786	11	50	35	51	94	79
1787	271	304	411	69	446	345
1788	283	438	381	10	31	53
1789	54	58	119	77	55	178
1790	326	54	37	53	108	218
1791	312	284	196	79	124	142
1792	186	134	262	66	391	346
1793	131	133	134	58	119	4
1794	310	49	60	30	178	205
1795	284	98	309	94	473	93
1796	69	155	191	92	219	33
1797	146	29	33	14	222	207
1798	325	101	347	13	280	118
1799	196	208	166	94	187	221
1800	260	82	242	4	172	22
1801	368	62	447	13	12	156
1802	165	223	232	81	274	21
1803	388	202	269	68	97	144
1804	222	114	169	18	178	431
1805	195	250	25	7	149	412
1806	402	300	414	68	320	179
1807	357	413	28	11	300	74
1808	280	12	350	39	457	454
1809	268	261	276	71	59	296
1810	358	294	83	20	33	249
1811	102	256	450	29	136	392
1812	18	278	274	55	125	111
1813	443	1	376	87	362	15
1814	375	385	196	38	223	230
1815	62	136	221	32	235	446
1816	121	97	412	63	77	94
1817	75	44	101	50	460	291
1818	392	267	159	3	113	138
1819	468	222	469	53	390	369
1820	185	336	106	36	420	22
1821	21	134	400	3	129	448
1822	351	371	20	31	146	461
1823	68	372	307	95	19	127
1824	369	4	312	40	255	416
1825	135	286	422	40	222	177
1826	338	90	105	22	307	449
1827	258	145	254	27	186	286
1828	59	75	20	52	355	448
1829	58	158	22	80	291	393
1830	365	213	419	9	164	203
1831	60	387	241	22	63	194
1832	57	208	37	65	49	44
1833	207	47	441	41	477	355
1834	144	401	168	82	431	148
1835	115	27	182	33	97	343
1836	325	238	459	61	158	192
1837	28	142	179	66	297	421
1838	200	454	358	57	64	393
1839	290	275	463	21	97	345
1840	186	151	317	24	100	175
1841	161	186	37	25	450	311
1842	427	119	394	57	397	251
1843	32	235	46	96	179	264
1844	432	100	333	26	187	268
1845	252	350	190	3	133	239
1846	173	310	401	92	41	74
1847	291	14	289	79	41	135
1848	418	392	8	51	276	416
1849	324	247	10	93	337	178
1850	86	375	386	1	348	413
1851	412	202	285	46	265	347
1852	212	74	293	38	370	116
1853	443	31	367	58	45	76
1854	285	241	133	60	313	455
1855	375	34	73	40	61	340
1856	198	4	117	10	121	402
1857	282	147	26	87	475	21
1858	310	247	102	13	141	243
1859	252	208	457	1	137	201
1860	225	442	23	31	277	466
1861	449	260	58	76	426	205
1862	470	22	97	63	55	135
1863	143	234	341	71	307	36
1864	446	330	306	37	19	409
1865	457	214	215	74	385	370
1866	318	456	362	81	205	342
1867	116	49	85	34	244	178
1868	166	116	468	39	21	254
1869	176	390	252	18	243	33
1870	392	173	92	26	212	297
1871	231	265	205	36	459	112
1872	243	400	389	95	444	417
1873	242	116	76	85	221	251
1874	100	463	327	43	51	341
1875	200	224	50	27	194	366
1876	310	133	275	57	15	349
1877	263	408	56	73	239	395
1878	471	277	310	23	308	126
1879	264	218	201	1	128	380
1880	140	385	75	31	419	432
1881	236	446	212	20	371	254
1882	34	259	115	5	187	127
1883	97	256	126	51	228	130
1884	3	358	19	50	107	325
1885	331	292	383	2	271	268
1886	100	54	328	2	280	199
1887	164	38	317	54	61	314
1888	117	159	110	4	12	73
1889	464	175	15	57	100	19
1890	410	228	276	77	71	304
1891	339	216	333	67	152	446
1892	364	40	42	7	200	408
1893	188	96	173	86	344	119
1894	376	291	88	90	238	395
1895	434	397	146	5	339	37
1896	43	111	98	54	365	453
1897	414	395	202	79	3	170
1898	23	62	468	55	41	240
1899	271	126	418	16	115	350
1900	325	127	104	9	274	195
1901	382	184	459	27	241	473
1902	14	3	172	9	476	322
1903	382	370	47	80	374	153
1904	10	315	357	30	224	60
1905	275	420	93	77	364	55
1906	140	316	334	58	304	71
1907	284	291	337	24	56	262
1908	19	81	337	32	3	310
1909	235	222	199	36	211	143
1910	186	176	342	44	250	189
1911	102	112	309	3	235	324
1912	238	98	141	15	138	445
1913	225	75	263	8	201	55
1914	175	10	306	39	225	408
1915	259	479	138	91	25	9
1916	100	295	120	26	377	166
1917	174	325	389	67	202	155
1918	333	402	85	74	275	435
1919	193	160	81	18	320	262
1920	230	31	465	11	157	390
1921	290	264	74	93	396	56
1922	181	209	433	83	429	361
1923	217	435	455	43	76	389
1924	355	344	84	60	132	444
1925	466	458	239	46	267	399
1926	75	398	288	14	353	110
1927	159	210	14	12	259	263
1928	427	164	62	76	44	284
1929	325	316	253	8	415	72
1930	276	413	271	25	215	480
1931	444	450	162	57	255	398
1932	127	54	230	18	44	266
1933	28	426	138	72	355	127
1934	21	196	452	27	148	319
1935	460	333	296	43	345	298
1936	330	306	192	72	310	32
1937	246	76	430	72	465	4
1938	21	71	227	24	55	145
1939	149	57	230	72	109	293
1940	175	293	444	59	20	461
1941	404	423	370	37	242	312
1942	308	272	409	60	141	2
1943	107	63	271	84	302	121
1944	139	23	474	96	401	181
1945	354	335	64	59	77	386
1946	318	60	371	49	430	270
1947	131	387	240	86	84	136
1948	259	59	448	57	213	418
1949	394	44	107	73	19	328
1950	172	303	307	30	28	99
1951	260	109	69	93	452	138
1952	183	111	60	96	235	108
1953	149	251	159	52	54	335
1954	449	459	81	90	472	216
1955	259	180	440	31	359	162
1956	420	103	107	6	180	101
1957	275	216	269	29	209	298
1958	456	278	307	7	397	278
1959	91	338	125	55	470	27
1960	257	172	322	88	385	291
1961	442	213	84	20	194	206
1962	113	317	87	85	167	225
1963	459	221	71	55	23	166
1964	195	176	376	5	391	11
1965	193	458	209	29	177	171
1966	253	24	26	28	175	29
1967	81	404	88	16	65	169
1968	86	66	102	4	325	445
1969	127	178	57	66	150	118
1970	249	340	416	62	84	174
1971	91	176	239	51	144	392
1972	261	355	351	12	460	104
1973	295	341	474	29	102	258
1974	403	391	205	29	205	317
1975	362	340	158	65	357	401
1976	26	223	231	52	448	432
1977	133	279	102	84	313	414
1978	249	317	105	75	51	241
1979	61	117	42	44	163	107
1980	416	333	62	58	218	140
1981	110	444	163	77	430	238
1982	220	270	120	82	159	344
1983	126	349	122	76	80	372
1984	389	9	44	92	386	227
1985	374	135	206	57	79	222
1986	412	88	322	60	479	186
1987	271	49	394	75	140	205
1988	303	125	258	9	135	222
1989	232	269	139	74	349	287
1990	279	58	90	63	474	214
1991	441	52	167	74	348	418
1992	164	25	463	38	19	133
1993	319	377	40	7	264	270
1994	213	70	403	69	381	243
1995	167	462	390	28	263	229
1996	470	62	171	90	82	353
1997	339	171	105	37	199	341
1998	199	290	248	8	28	165
1999	459	472	386	88	167	367
[truncated: 48,001 more rows]
