# Supplementary material for: Binary Restrictive Threshold Method for Item Exposure Control in Cognitive Diagnostic Computerized Adaptive Testing
Source: Front Psychol. 2021 Aug 5;12:517155. doi: 10.3389/fpsyg.2021.517155 (PMC8374050; doi:10.3389/fpsyg.2021.517155)
Supplement: Supplementary file 1 [file Data_Sheet_1.ZIP › Item-usage_DINA_4_40.csv]

	PWKL	RP	RT	SDBS	Random	HART
1	68	29	450	57	93	145
2	87	467	296	52	174	4
3	30	189	236	76	391	423
4	280	32	274	77	436	150
5	132	219	423	35	159	231
6	110	116	451	94	6	417
7	177	391	150	92	147	69
8	378	337	434	34	271	423
9	59	29	457	44	164	345
10	258	336	406	83	160	383
11	12	161	288	18	327	343
12	396	49	23	43	345	192
13	103	216	15	77	409	361
14	430	205	110	14	208	41
15	130	244	265	69	440	278
16	163	93	375	69	47	257
17	409	17	341	4	352	34
18	127	385	245	84	114	166
19	79	180	374	33	424	226
20	62	294	155	20	125	257
21	443	331	320	18	22	42
22	49	227	53	19	189	353
23	29	385	16	7	165	409
24	5	457	83	40	336	429
25	344	441	109	39	462	244
26	55	104	252	74	161	248
27	402	219	409	80	26	179
28	109	66	335	74	148	114
29	310	180	303	68	470	140
30	330	274	132	45	309	376
31	306	23	480	59	159	209
32	431	98	409	10	343	40
33	265	201	138	26	201	416
34	229	132	170	9	105	118
35	313	401	239	96	478	306
36	317	115	478	63	369	480
37	102	275	115	64	127	96
38	252	5	118	59	30	26
39	268	88	468	78	11	249
40	426	181	142	62	320	102
41	240	426	140	94	214	397
42	412	307	281	72	227	408
43	65	202	413	86	392	451
44	322	191	291	70	433	149
45	353	426	320	66	405	431
46	264	34	383	80	338	30
47	162	56	136	44	13	452
48	432	77	220	66	209	65
49	338	124	148	95	447	281
50	453	10	18	23	359	459
51	310	232	422	50	418	77
52	28	155	91	96	475	225
53	277	277	157	2	200	99
54	97	374	440	85	150	191
55	270	251	192	89	118	300
56	284	387	361	22	243	20
57	337	203	403	3	140	185
58	7	20	131	40	260	55
59	401	166	427	12	391	104
60	5	274	356	17	230	201
61	161	310	133	92	406	41
62	61	171	459	80	63	217
63	152	225	176	35	115	277
64	335	467	398	59	374	407
65	200	375	322	96	34	80
66	372	153	26	87	325	174
67	288	281	161	23	63	182
68	323	211	117	94	475	450
69	26	310	354	92	186	469
70	15	123	27	2	135	262
71	101	154	244	67	416	300
72	345	480	464	8	344	173
73	116	461	324	22	153	213
74	240	397	471	13	478	424
75	69	381	106	62	437	204
76	296	20	169	48	367	361
77	171	341	472	8	115	201
78	437	159	183	55	178	442
79	164	206	210	56	57	359
80	265	137	417	13	333	212
81	221	378	461	49	295	384
82	480	102	97	67	348	200
83	50	12	11	23	72	212
84	300	382	145	14	76	329
85	26	23	275	95	237	27
86	231	194	375	6	345	216
87	254	479	443	5	424	245
88	22	438	455	44	102	456
89	452	172	18	77	166	24
90	59	69	52	59	420	70
91	110	130	233	71	248	446
92	159	280	58	33	320	215
93	427	85	351	18	60	52
94	200	342	190	6	150	466
95	320	281	169	58	95	229
96	284	393	392	46	324	143
97	30	40	82	80	450	189
98	36	316	41	3	366	33
99	378	89	224	82	20	432
100	214	248	134	12	115	175
101	260	332	458	45	100	84
102	467	283	301	53	378	142
103	330	312	106	3	386	282
104	286	356	406	74	7	386
105	108	403	388	35	138	232
106	439	48	373	59	76	354
107	333	321	57	68	430	330
108	417	396	225	56	192	428
109	417	320	469	44	247	417
110	213	260	165	83	389	301
111	282	423	195	4	280	30
112	111	322	234	12	345	378
113	391	246	383	34	143	39
114	247	139	75	40	141	202
115	148	239	295	92	439	478
116	376	265	451	25	433	443
117	346	426	229	70	158	351
118	243	233	124	59	164	67
119	449	109	256	20	230	115
120	328	267	404	39	97	335
121	202	480	296	89	98	452
122	193	181	334	70	352	317
123	297	216	298	34	335	58
124	360	258	43	73	119	349
125	261	243	40	58	472	23
126	14	94	349	96	307	460
127	424	262	203	53	160	146
128	110	102	163	51	472	79
129	34	358	235	72	134	297
130	142	332	66	83	433	2
131	261	144	290	11	28	361
132	426	442	51	82	248	97
133	440	397	82	26	93	357
134	410	366	377	4	255	429
135	420	303	446	49	315	246
136	79	440	249	89	343	452
137	10	157	147	38	64	291
138	412	373	178	35	308	392
139	103	372	226	42	92	169
140	468	309	117	1	425	45
141	99	206	298	9	142	186
142	412	95	355	26	83	152
143	74	115	134	3	66	277
144	275	2	367	61	400	270
145	306	336	175	56	127	207
146	405	256	423	17	116	399
147	326	249	40	80	136	114
148	393	422	288	2	446	411
149	34	138	386	91	124	41
150	307	373	177	91	83	395
151	402	228	233	5	54	169
152	127	350	224	19	59	154
153	41	283	457	87	258	262
154	257	92	23	4	467	449
155	239	304	107	9	413	226
156	107	269	231	51	63	147
157	25	396	330	52	365	140
158	155	394	184	33	480	414
159	442	476	245	56	409	252
160	4	2	154	79	47	351
161	168	225	414	56	47	134
162	75	107	211	12	352	151
163	143	382	352	95	126	23
164	15	303	122	41	418	454
165	120	245	205	70	131	307
166	411	401	85	34	79	395
167	172	83	94	35	458	291
168	478	2	247	10	383	258
169	273	4	154	21	216	250
170	188	450	333	85	299	141
171	17	420	12	90	43	402
172	213	345	231	44	439	323
173	271	138	5	77	82	470
174	444	273	300	5	351	241
175	32	205	450	39	111	234
176	206	403	153	58	153	358
177	155	268	416	17	416	4
178	135	36	155	70	275	19
179	22	176	216	61	420	230
180	76	222	426	68	420	19
181	306	286	455	83	270	165
182	90	469	48	68	153	355
183	450	300	214	3	134	138
184	155	56	429	30	106	474
185	355	395	132	13	13	340
186	322	98	436	75	208	303
187	136	9	360	50	232	332
188	402	88	411	76	242	377
189	134	194	196	42	320	113
190	381	42	159	52	77	410
191	253	18	24	55	431	379
192	20	347	45	30	442	291
193	168	297	434	62	471	393
194	10	174	167	73	240	218
195	468	292	98	44	389	10
196	392	69	148	50	466	283
197	21	463	387	30	44	387
198	167	459	220	43	18	439
199	286	139	252	84	378	267
200	128	309	53	17	178	66
201	315	335	401	10	338	74
202	458	393	37	15	262	24
203	80	275	475	83	75	200
204	473	201	275	8	396	468
205	256	108	146	16	331	105
206	258	462	374	96	107	68
207	100	278	380	10	180	87
208	106	35	289	51	311	157
209	204	416	31	52	343	131
210	366	279	417	50	95	296
211	237	265	442	16	434	383
212	276	455	54	66	376	156
213	23	242	126	85	189	194
214	210	190	290	89	128	240
215	89	224	469	35	240	296
216	106	444	334	47	66	305
217	249	173	187	13	321	388
218	147	49	78	94	249	144
219	174	31	172	35	418	57
220	271	399	53	68	92	78
221	164	372	180	44	268	458
222	146	63	262	84	361	61
223	430	70	447	9	179	23
224	429	451	158	79	29	95
225	114	430	85	85	399	322
226	104	202	153	31	418	262
227	130	218	411	62	410	158
228	112	333	74	40	251	249
229	158	479	11	82	341	101
230	316	468	232	27	162	288
231	235	279	432	27	74	273
232	473	204	190	16	225	374
233	228	74	27	88	379	279
234	353	390	211	95	75	230
235	206	85	457	72	175	462
236	4	399	92	27	264	180
237	140	204	104	14	61	40
238	86	308	441	79	290	229
239	97	151	274	95	132	119
240	93	212	444	55	106	438
241	384	2	255	28	147	254
242	122	312	367	10	87	242
243	225	270	479	90	273	399
244	421	128	251	50	401	240
245	114	282	56	55	453	441
246	164	264	116	90	99	126
247	84	260	305	78	287	349
248	256	42	189	60	215	407
249	71	463	373	55	264	152
250	31	103	311	6	378	454
251	129	63	325	87	256	441
252	262	157	89	41	363	253
253	211	338	366	95	309	190
254	42	55	87	4	201	29
255	40	78	286	9	462	59
256	197	479	291	40	271	66
257	5	248	355	79	71	391
258	81	223	14	46	446	266
259	343	315	91	94	18	168
260	205	475	312	96	470	126
261	437	346	168	2	63	199
262	146	154	310	12	146	396
263	408	424	222	30	406	18
264	269	337	91	40	338	320
265	147	27	58	95	155	199
266	286	104	188	89	223	217
267	339	35	381	59	75	446
268	323	26	392	23	83	178
269	384	293	369	9	23	248
270	480	401	177	45	459	464
271	384	120	337	53	200	36
272	232	411	216	59	204	178
273	4	79	30	24	281	336
274	480	190	389	58	347	181
275	253	37	389	46	331	413
276	34	478	218	10	44	173
277	97	51	152	40	468	123
278	165	276	1	17	351	358
279	302	385	400	25	166	436
280	421	436	284	10	208	10
281	227	359	439	16	68	211
282	112	231	250	93	249	72
283	148	360	230	26	230	285
284	146	402	286	56	230	458
285	160	95	306	20	77	278
286	427	257	434	95	88	391
287	414	279	192	24	239	129
288	23	377	384	53	88	189
289	325	307	284	58	128	105
290	34	456	453	19	369	17
291	166	346	463	86	217	221
292	468	265	345	51	27	371
293	262	164	194	59	321	137
294	233	372	264	44	351	94
295	300	83	231	13	192	183
296	159	374	181	32	54	444
297	377	467	257	78	4	120
298	461	258	466	65	207	95
299	298	136	264	45	203	428
300	43	260	217	5	449	339
301	376	181	135	2	53	397
302	170	310	287	49	362	80
303	28	1	214	48	88	90
304	300	170	17	88	366	411
305	425	80	42	11	419	121
306	311	447	34	8	70	455
307	8	257	381	92	159	207
308	302	149	144	15	169	358
309	454	129	203	78	345	389
310	61	154	140	29	139	16
311	270	88	92	88	278	446
312	421	32	430	42	184	201
313	124	386	208	11	403	114
314	288	294	212	91	122	451
315	15	358	315	36	42	301
316	405	64	129	17	445	465
317	19	108	74	29	429	203
318	218	16	248	41	24	224
319	410	124	294	2	256	415
320	283	138	318	15	151	339
321	4	444	88	34	374	210
322	27	393	21	51	3	164
323	354	142	193	54	412	286
324	21	459	452	26	478	71
325	151	368	374	90	465	413
326	186	108	219	47	116	172
327	365	56	432	20	309	22
328	425	215	446	67	414	246
329	465	40	369	68	276	258
330	140	110	251	3	441	363
331	341	402	327	22	217	451
332	206	369	184	83	318	254
333	253	218	252	41	429	450
334	320	67	36	54	299	225
335	81	34	53	50	205	49
336	55	360	282	14	442	284
337	233	175	75	87	280	420
338	69	226	45	80	219	474
339	446	415	74	83	143	347
340	361	339	309	29	400	391
341	41	90	232	72	48	4
342	293	356	133	68	164	437
343	327	341	401	75	343	407
344	219	194	436	76	284	77
345	466	345	287	21	208	391
346	365	228	368	41	447	362
347	337	456	167	85	132	348
348	465	99	320	50	212	385
349	171	124	477	7	192	33
350	165	435	7	40	426	125
351	329	302	323	10	384	240
352	429	230	447	87	34	262
353	15	137	379	46	265	111
354	184	176	358	33	316	418
355	321	220	3	6	424	285
356	345	178	270	74	396	305
357	73	444	400	82	165	403
358	12	386	62	79	82	63
359	366	249	445	87	331	25
360	95	390	268	42	314	18
361	135	442	450	82	361	218
362	47	6	41	70	415	250
363	155	204	292	19	208	118
364	391	33	211	87	264	78
365	194	418	410	70	193	437
366	426	173	388	61	337	225
367	405	125	275	48	211	278
368	439	282	211	85	254	430
369	322	205	80	85	453	22
370	309	144	88	85	20	366
371	196	266	288	46	237	163
372	159	212	438	44	60	215
373	297	102	277	60	227	201
374	352	428	456	74	21	450
375	287	13	25	4	447	472
376	101	118	225	93	221	255
377	182	41	65	29	427	225
378	23	248	258	12	169	261
379	314	328	460	39	134	340
380	39	372	276	44	62	374
381	119	383	164	66	435	73
382	376	143	77	88	208	303
383	36	53	1	63	414	89
384	131	447	410	3	196	328
385	137	137	460	55	156	51
386	470	188	181	84	263	148
387	440	475	19	57	410	145
388	465	12	285	45	290	192
389	84	118	276	25	127	252
390	109	421	152	7	296	9
391	88	10	187	7	251	82
392	183	113	13	90	329	274
393	232	113	208	22	218	195
394	306	8	478	58	375	409
395	422	240	310	50	138	341
396	336	401	120	65	313	92
397	462	323	279	45	56	432
398	102	294	402	49	76	382
399	393	372	352	91	210	95
400	377	21	472	92	9	324
401	396	254	304	45	305	182
402	310	347	170	80	324	265
403	437	232	200	22	438	348
404	7	301	414	71	42	468
405	264	318	426	94	302	348
406	67	124	436	3	85	108
407	312	128	172	61	437	328
408	234	242	111	8	13	204
409	452	293	382	63	384	166
410	256	158	254	67	271	2
411	459	372	419	4	372	12
412	17	60	239	13	153	188
413	373	369	451	32	418	356
414	165	423	424	82	24	467
415	390	401	129	62	209	311
416	37	140	149	31	359	352
417	90	261	150	91	308	306
418	180	63	274	81	86	14
419	96	166	123	85	409	156
420	88	468	54	94	28	35
421	164	265	276	78	136	434
422	43	246	90	47	425	17
423	290	245	297	48	303	33
424	361	408	217	11	441	81
425	149	148	415	84	474	452
426	187	451	423	29	239	338
427	114	43	301	91	438	413
428	98	266	471	87	381	168
429	324	150	171	21	3	405
430	95	311	78	42	213	383
431	40	77	268	92	366	409
432	141	243	463	6	180	21
433	191	82	386	79	56	210
434	183	277	324	44	24	257
435	408	369	404	56	443	42
436	195	316	442	35	123	12
437	434	195	75	45	288	2
438	50	195	191	72	70	454
439	475	17	114	96	166	315
440	112	319	253	85	286	33
441	340	348	372	67	410	423
442	340	111	472	47	100	356
443	331	154	29	63	227	193
444	411	94	295	94	334	198
445	133	144	35	85	80	378
446	288	366	83	31	90	369
447	7	460	98	31	228	84
448	304	348	77	13	296	422
449	266	169	6	43	44	478
450	368	178	127	52	479	475
451	411	425	326	59	68	351
452	203	419	429	84	218	261
453	295	319	94	72	347	322
454	244	265	117	3	158	416
455	271	296	392	28	248	297
456	115	102	349	7	278	43
457	348	297	321	72	358	145
458	357	43	60	26	343	190
459	50	203	349	91	367	125
460	332	98	389	64	438	371
461	55	17	476	92	326	371
462	197	114	280	29	420	332
463	16	194	343	86	24	61
464	363	139	400	42	88	245
465	425	150	375	61	128	336
466	9	270	112	17	408	212
467	48	241	30	73	122	105
468	20	135	480	38	264	379
469	172	432	239	28	192	204
470	462	146	466	75	244	429
471	83	355	9	22	173	210
472	335	70	40	40	410	479
473	374	109	275	88	100	297
474	409	417	104	11	153	246
475	94	90	176	16	144	70
476	318	425	249	66	239	306
477	97	184	103	49	261	170
478	476	391	225	94	402	119
479	416	106	253	76	188	240
480	134	11	443	42	239	469
481	355	93	103	37	225	293
482	261	164	83	74	203	359
483	121	406	212	49	308	50
484	98	43	403	70	239	147
485	52	429	477	71	404	311
486	353	234	310	68	321	62
487	39	74	414	50	442	77
488	62	119	438	33	55	476
489	113	329	136	19	412	329
490	366	53	417	93	19	36
491	391	466	234	23	328	303
492	342	426	434	66	431	161
493	399	120	163	51	61	118
494	186	91	306	13	467	174
495	430	26	376	29	426	312
496	443	243	204	89	386	72
497	278	349	128	11	155	369
498	246	37	114	41	192	452
499	275	138	183	79	39	447
500	283	8	85	80	48	317
501	475	21	393	69	62	56
502	362	18	351	79	306	66
503	5	444	357	36	263	466
504	205	361	80	82	110	312
505	398	444	470	18	35	138
506	209	362	317	24	300	255
507	244	90	91	46	373	91
508	362	162	86	48	100	349
509	236	229	197	58	352	138
510	82	203	246	60	89	424
511	457	151	88	30	320	131
512	287	327	126	6	457	28
513	420	215	144	94	111	99
514	63	68	19	57	69	122
515	257	67	134	34	46	111
516	59	472	421	43	141	429
517	292	329	380	94	198	23
518	134	198	72	84	259	31
519	257	459	132	24	377	319
520	406	163	48	95	245	133
521	200	155	139	3	57	317
522	245	388	16	24	129	96
523	329	463	23	90	28	319
524	410	246	136	52	465	56
525	12	413	148	95	146	473
526	144	407	53	48	437	365
527	244	156	126	8	336	157
528	172	168	210	28	237	479
529	76	120	131	90	340	21
530	120	101	410	61	276	194
531	110	37	324	60	283	37
532	154	430	115	87	370	332
533	331	250	37	63	384	79
534	349	418	269	67	394	171
535	307	284	88	10	205	91
536	197	108	245	65	150	37
537	388	43	455	42	32	165
538	127	150	368	36	100	452
539	396	42	231	82	337	435
540	330	207	423	43	400	378
541	73	306	412	93	245	104
542	81	290	77	26	346	9
543	437	73	466	57	293	466
544	270	222	100	71	362	220
545	369	440	360	16	172	286
546	235	394	208	56	316	334
547	160	367	231	93	168	230
548	221	302	259	44	69	58
549	23	47	282	39	480	202
550	376	218	132	33	135	152
551	15	9	297	24	258	92
552	422	282	211	59	61	50
553	379	393	38	31	346	114
554	274	452	46	48	455	232
555	455	232	199	73	347	266
556	5	291	355	23	278	410
557	354	62	107	23	264	372
558	4	170	70	32	210	427
559	304	310	436	42	1	56
560	177	115	442	53	294	101
561	362	130	260	65	81	391
562	149	308	231	81	56	378
563	370	5	240	95	367	345
564	73	128	402	9	418	299
565	356	315	61	72	104	104
566	330	23	219	62	194	74
567	461	387	465	67	104	347
568	109	341	74	82	248	470
569	306	214	74	89	102	370
570	106	388	233	85	333	309
571	260	193	196	32	60	472
572	315	227	125	66	427	106
573	132	347	201	14	445	385
574	477	376	400	13	341	426
575	56	32	98	53	79	306
576	415	466	161	7	104	168
577	397	315	266	20	90	458
578	313	470	183	30	83	410
579	71	27	85	84	120	287
580	5	395	266	24	178	7
581	149	399	460	32	143	405
582	122	183	170	94	464	159
583	344	127	375	45	90	201
584	223	439	108	18	121	168
585	210	44	234	11	464	284
586	442	310	282	29	267	157
587	413	94	372	92	306	110
588	72	406	436	12	364	12
589	402	66	293	29	263	327
590	241	55	412	5	427	433
591	313	407	277	15	253	89
592	25	438	356	76	164	349
593	242	313	413	28	249	17
594	219	148	108	75	373	76
595	111	196	429	7	181	26
596	191	251	106	64	395	223
597	235	48	342	27	245	163
598	149	383	369	82	456	97
599	242	441	165	94	386	336
600	193	382	162	79	158	355
601	398	262	202	55	469	414
602	82	429	44	38	52	114
603	458	146	308	96	210	77
604	354	393	477	87	427	403
605	198	426	450	82	91	296
606	1	368	380	72	320	107
607	367	97	321	53	368	336
608	85	4	391	46	322	160
609	420	35	136	7	145	83
610	65	420	153	50	228	160
611	185	476	261	41	424	298
612	420	405	98	83	114	309
613	90	201	260	92	75	67
614	356	155	247	83	408	65
615	447	381	198	72	429	435
616	344	187	275	27	179	212
617	53	293	236	36	57	309
618	435	133	338	63	380	389
619	360	32	397	17	191	97
620	279	182	247	48	270	373
621	43	293	150	76	58	431
622	147	251	303	18	11	392
623	5	285	311	2	429	161
624	427	430	306	71	475	278
625	217	400	332	58	67	140
626	69	338	199	37	170	240
627	18	27	359	5	73	124
628	61	466	246	23	54	5
629	205	338	136	15	168	393
630	340	177	52	44	425	129
631	166	186	439	32	187	227
632	334	98	452	25	314	250
633	170	480	275	57	337	159
634	59	459	265	31	285	18
635	444	477	163	2	196	453
636	458	283	318	30	42	189
637	103	149	117	54	425	334
638	179	399	12	95	439	116
639	152	70	257	90	320	404
640	45	389	427	39	69	175
641	131	107	342	92	335	107
642	186	155	46	10	343	385
643	332	26	34	2	59	86
644	232	464	365	71	73	372
645	279	341	333	8	258	412
646	450	24	149	60	280	122
647	92	123	128	5	36	219
648	436	306	455	66	343	98
649	27	7	304	69	475	38
650	300	312	207	70	124	296
651	361	36	254	42	445	298
652	341	187	380	6	141	265
653	41	132	212	7	80	333
654	457	436	404	82	69	394
655	19	15	34	74	24	290
656	45	257	175	36	90	191
657	212	90	463	63	291	190
658	373	214	42	96	390	198
659	75	300	438	37	328	354
660	393	166	374	14	108	116
661	344	451	437	49	303	245
662	330	92	155	44	382	147
663	222	303	232	63	125	358
664	296	429	89	24	457	199
665	170	86	470	37	46	161
666	405	430	82	54	380	299
667	125	476	297	72	128	301
668	376	309	382	12	365	387
669	80	422	169	12	234	423
670	229	207	90	14	4	435
671	284	323	148	89	150	121
672	100	287	298	74	180	137
673	148	422	248	88	246	250
674	171	162	218	26	180	112
675	473	26	296	68	226	369
676	150	380	419	1	238	109
677	271	111	420	33	31	298
678	342	205	230	24	196	130
679	252	144	455	91	296	397
680	198	446	255	66	451	276
681	348	448	262	13	454	248
682	116	147	118	74	345	354
683	49	452	385	80	367	294
684	323	55	432	8	140	242
685	120	51	433	1	275	258
686	255	115	120	84	299	282
687	135	82	174	9	34	79
688	206	434	478	64	134	83
689	275	398	289	3	145	355
690	170	413	309	41	61	125
691	390	403	312	41	368	253
692	372	148	187	89	432	429
693	245	138	388	64	381	269
694	177	324	130	23	373	407
695	222	447	451	10	269	365
696	411	107	340	18	401	229
697	317	101	447	48	192	358
698	24	170	270	84	342	134
699	430	471	103	78	377	350
700	311	67	154	76	363	310
701	11	175	201	16	151	442
702	397	90	417	81	335	315
703	457	175	39	43	474	300
704	447	325	413	69	111	391
705	39	379	172	27	227	199
706	314	379	115	2	370	459
707	267	117	317	79	243	151
708	440	58	150	65	392	208
709	337	467	120	75	268	258
710	125	212	67	6	94	53
711	354	203	318	40	384	306
712	192	299	345	80	66	45
713	253	107	250	32	164	24
714	456	430	422	93	85	187
715	136	219	350	48	232	221
716	3	237	23	70	205	389
717	407	4	379	10	128	71
718	87	374	431	49	26	398
719	175	156	469	33	110	169
720	320	394	277	1	314	308
721	40	1	282	33	94	473
722	136	401	177	19	299	2
723	21	410	457	45	4	175
724	265	109	453	34	272	19
725	7	262	62	52	167	391
726	196	196	227	66	391	2
727	364	91	61	41	265	392
728	262	119	426	78	6	416
729	215	7	441	79	435	256
730	437	312	317	2	62	77
731	45	21	323	56	167	42
732	229	468	109	20	428	449
733	238	452	253	85	15	193
734	275	125	170	49	37	165
735	428	45	300	84	249	123
736	74	317	354	9	321	32
737	35	134	404	87	274	253
738	292	186	58	8	24	200
739	228	411	180	49	279	131
740	192	305	142	64	357	2
741	394	197	455	3	251	292
742	100	129	245	88	322	399
743	318	266	141	32	20	316
744	462	253	62	62	416	88
745	10	195	182	64	334	271
746	126	160	238	59	228	403
747	195	478	218	85	32	35
748	365	277	335	65	141	419
749	400	227	72	74	168	11
750	210	142	378	53	209	277
751	138	186	413	90	387	201
752	160	300	216	40	22	302
753	375	466	389	27	192	62
754	356	289	129	9	257	457
755	268	190	249	12	95	378
756	41	54	369	95	137	365
757	22	303	298	46	381	430
758	297	382	450	53	95	221
759	182	25	446	34	421	350
760	471	410	238	33	244	250
761	287	445	224	4	328	351
762	447	109	11	48	456	205
763	283	36	259	73	116	326
764	157	124	261	62	331	126
765	414	270	63	61	129	21
766	253	144	413	19	28	132
767	422	383	401	85	442	330
768	290	446	415	58	50	137
769	85	11	306	61	282	480
770	465	469	238	49	106	125
771	105	406	291	70	74	206
772	220	80	143	68	403	146
773	157	37	416	74	293	272
774	14	152	253	62	364	154
775	243	256	167	95	26	364
776	96	365	289	75	152	320
777	424	302	295	34	67	217
778	306	168	181	82	152	31
779	375	440	277	80	45	132
780	230	203	210	78	280	263
781	301	344	128	8	385	55
782	259	215	243	5	169	91
783	440	150	138	23	102	194
784	265	468	186	35	48	166
785	5	266	112	76	288	116
786	189	352	344	7	415	395
787	157	251	295	45	459	353
788	379	380	464	17	126	95
789	441	31	26	52	288	289
790	140	339	357	13	1	101
791	26	431	453	48	44	371
792	372	367	386	76	123	407
793	92	373	311	70	262	469
794	298	68	318	43	185	392
795	211	288	173	14	390	141
796	318	375	444	19	110	44
797	148	171	229	75	108	279
798	351	435	113	81	239	71
799	314	385	191	75	59	220
800	195	25	134	5	248	356
801	209	361	94	44	36	392
802	131	182	108	2	438	190
803	362	219	366	20	286	220
804	372	204	337	12	307	33
805	11	363	119	46	456	276
806	368	52	377	20	202	362
807	27	324	224	11	110	153
808	109	159	189	76	378	123
809	330	102	73	96	21	206
810	345	244	318	85	35	40
811	354	124	92	63	208	327
812	280	249	72	17	304	21
813	432	306	22	41	15	191
814	261	158	469	48	146	81
815	16	43	411	44	76	469
816	241	233	407	40	449	39
817	27	439	252	3	311	250
818	434	460	317	6	154	183
819	114	54	386	4	119	2
820	266	221	131	64	466	319
821	368	184	251	89	296	275
822	305	468	328	18	161	366
823	53	180	181	29	343	266
824	382	302	141	20	238	432
825	92	222	451	63	43	52
826	425	308	258	90	470	377
827	324	13	104	24	60	264
828	182	329	268	95	6	24
829	152	164	411	95	275	30
830	119	343	183	30	63	264
831	280	19	303	26	66	185
832	180	454	222	19	351	281
833	207	470	195	1	396	308
834	52	158	253	51	322	9
835	227	461	130	90	367	11
836	278	446	313	57	13	352
837	288	340	394	90	116	288
838	2	382	258	11	229	10
839	98	7	335	6	381	20
840	84	4	246	36	239	353
841	475	103	387	82	91	190
842	405	179	343	20	355	360
843	257	198	272	7	330	151
844	212	3	146	13	256	122
845	164	197	48	72	138	93
846	8	402	201	71	442	76
847	15	477	263	4	461	49
848	95	294	34	23	12	94
849	433	60	413	88	192	181
850	454	424	145	15	346	192
851	280	437	347	1	415	430
852	298	248	278	64	323	101
853	429	24	338	11	472	380
854	47	190	151	26	107	205
855	160	256	214	9	122	367
856	366	166	278	4	58	55
857	324	122	398	51	297	56
858	391	297	284	56	248	130
859	415	373	329	40	446	477
860	382	169	271	81	194	403
861	299	363	371	89	249	243
862	124	437	422	64	276	178
863	237	267	472	46	439	188
864	365	22	193	91	264	66
865	365	178	270	85	384	345
866	123	478	131	15	40	237
867	74	371	123	92	224	77
868	375	134	413	70	328	416
869	220	235	356	6	259	117
870	88	245	164	83	251	352
871	410	105	319	41	363	400
872	273	448	30	45	297	15
873	293	430	430	23	29	211
874	47	306	229	80	148	222
875	325	59	188	20	10	395
876	314	478	111	86	312	200
877	249	386	277	24	270	469
878	351	154	76	2	189	447
879	273	14	355	92	377	370
880	154	372	291	69	163	346
881	356	288	472	18	416	82
882	264	229	425	89	257	179
883	306	144	225	36	271	199
884	215	301	355	85	368	192
885	135	31	437	71	475	18
886	439	289	121	68	122	311
887	131	94	428	25	157	112
888	281	445	202	2	337	385
889	28	140	42	26	278	227
890	168	456	372	3	185	441
891	111	77	220	92	304	16
892	240	316	226	49	172	387
893	174	445	117	29	259	198
894	221	167	97	4	474	465
895	428	374	137	13	451	239
896	272	242	171	29	313	76
897	253	447	389	49	228	446
898	139	225	402	57	197	477
899	214	40	132	34	408	341
900	249	215	155	92	290	124
901	272	114	104	53	414	179
902	259	471	159	73	266	328
903	164	449	299	91	318	87
904	83	298	305	54	164	13
905	204	458	469	22	273	272
906	458	325	307	30	178	373
907	118	134	22	26	136	215
908	190	369	63	89	267	97
909	9	172	241	17	405	185
910	390	7	28	49	61	466
911	295	322	412	67	222	443
912	208	260	308	65	302	221
913	25	461	142	16	116	371
914	402	72	52	16	406	19
915	211	6	348	1	67	375
916	367	356	435	21	37	227
917	213	400	178	20	374	428
918	172	347	377	85	430	284
919	119	47	186	52	266	160
920	365	365	416	76	459	238
921	248	85	79	34	260	168
922	309	246	362	87	367	223
923	316	49	284	33	398	88
924	71	13	452	9	307	338
925	172	166	188	48	62	30
926	115	15	211	45	18	460
927	317	407	256	67	131	319
928	49	247	472	62	166	393
929	104	159	54	20	466	6
930	276	191	480	34	123	209
931	462	471	474	11	21	311
932	354	174	73	48	465	172
933	30	398	469	7	200	380
934	467	452	25	83	401	44
935	195	211	196	14	185	292
936	173	267	422	12	326	68
937	14	110	430	86	291	384
938	256	272	397	74	308	433
939	167	50	172	31	223	386
940	270	241	335	26	372	418
941	183	36	89	16	163	431
942	46	342	334	86	372	102
943	47	20	250	56	25	160
944	234	224	147	21	203	28
945	157	92	479	83	479	325
946	401	144	241	31	91	46
947	352	349	316	80	194	329
948	51	269	82	31	454	294
949	255	163	460	73	379	11
950	401	369	386	76	222	55
951	253	61	76	41	145	362
952	152	205	148	28	378	179
953	437	105	188	86	129	84
954	167	221	57	30	360	62
955	368	364	310	72	260	359
956	427	415	443	20	446	247
957	199	391	18	52	418	461
958	192	261	412	38	403	4
959	256	411	442	85	151	165
960	101	213	335	43	28	133
961	101	171	355	48	276	153
962	392	410	461	37	44	345
963	388	251	323	14	259	95
964	257	234	42	37	261	298
965	41	101	84	13	370	22
966	468	199	309	96	246	86
967	264	15	182	13	375	121
968	8	263	399	90	158	30
969	14	62	1	8	318	335
970	246	366	271	63	95	86
971	203	296	435	71	58	325
972	440	431	14	74	476	63
973	171	234	16	22	217	18
974	319	48	394	8	338	89
975	462	56	187	18	186	206
976	179	434	263	26	453	236
977	389	121	231	72	163	172
978	413	397	30	93	260	382
979	263	294	227	16	85	356
980	21	227	342	69	353	401
981	259	113	416	88	124	163
982	125	421	84	43	173	355
983	195	278	105	50	33	56
984	255	241	145	38	330	410
985	230	470	253	27	200	73
986	335	405	233	44	357	329
987	167	383	351	11	194	449
988	113	420	322	63	329	466
989	120	37	73	8	419	331
990	27	42	357	20	329	210
991	152	139	342	43	115	245
992	220	156	262	13	466	326
993	233	172	288	37	130	268
994	60	295	108	13	379	456
995	366	11	65	32	312	353
996	155	13	387	21	147	201
997	334	464	462	86	428	312
998	282	125	12	79	325	292
999	207	297	250	16	107	432
1000	302	369	292	64	233	243
1001	283	6	371	49	154	220
1002	63	241	414	65	99	187
1003	403	133	437	42	420	384
1004	372	4	354	4	109	408
1005	270	471	400	6	387	373
1006	158	62	135	51	430	37
1007	239	62	114	73	331	166
1008	163	56	249	61	186	250
1009	252	77	208	38	408	226
1010	260	417	192	36	371	98
1011	158	316	117	37	412	45
1012	362	457	295	96	451	340
1013	439	76	401	16	435	97
1014	355	78	87	70	300	133
1015	74	475	412	82	19	318
1016	2	265	48	36	18	33
1017	309	408	134	71	427	31
1018	276	204	198	11	135	147
1019	348	401	453	91	134	277
1020	133	395	321	24	419	87
1021	365	110	175	21	179	243
1022	232	167	333	36	54	273
1023	441	24	142	62	42	137
1024	473	279	196	61	278	73
1025	305	93	325	54	92	192
1026	414	458	299	10	405	233
1027	233	190	9	12	438	241
1028	346	198	91	73	435	461
1029	439	71	9	6	330	51
1030	44	480	288	91	249	275
1031	118	337	269	39	75	169
1032	216	230	355	64	478	7
1033	68	322	81	24	468	78
1034	293	346	123	5	159	358
1035	455	179	348	58	110	158
1036	452	173	16	41	20	183
1037	443	291	106	53	388	425
1038	254	59	131	55	36	430
1039	194	52	248	74	275	457
1040	248	57	75	42	1	425
1041	473	412	419	64	103	211
1042	324	136	194	89	361	334
1043	279	246	255	44	428	170
1044	376	6	238	27	42	458
1045	113	7	359	93	402	300
1046	5	105	340	5	72	128
1047	116	96	127	41	252	201
1048	208	376	349	91	469	317
1049	430	68	422	42	306	248
1050	80	131	172	40	353	50
1051	96	38	438	50	382	74
1052	109	403	448	15	208	187
1053	284	388	37	33	375	120
1054	318	194	62	64	194	122
1055	209	98	348	3	277	450
1056	135	268	430	10	145	94
1057	8	195	141	48	479	89
1058	60	173	189	73	340	474
1059	338	132	89	46	305	246
1060	95	80	410	19	148	31
1061	41	159	419	3	380	363
1062	111	190	404	19	300	36
1063	354	408	428	30	240	320
1064	158	104	408	44	201	352
1065	184	142	78	29	316	366
1066	461	110	359	57	310	443
1067	368	4	237	40	10	275
1068	3	105	228	92	334	39
1069	76	427	272	91	73	307
1070	30	8	238	83	422	142
1071	153	267	261	77	277	181
1072	233	316	149	89	441	409
1073	69	470	151	63	145	77
1074	180	396	188	84	302	413
1075	82	251	288	95	449	229
1076	133	71	389	85	363	91
1077	214	114	366	23	17	137
1078	181	369	118	70	455	95
1079	396	299	179	73	214	63
1080	41	228	62	23	45	55
1081	136	403	26	1	139	87
1082	69	433	23	28	25	326
1083	456	173	142	74	2	231
1084	9	287	452	34	346	454
1085	478	349	30	3	450	5
1086	65	139	394	19	138	289
1087	5	474	63	86	334	223
1088	243	9	45	70	291	204
1089	447	290	319	95	187	9
1090	216	258	336	27	334	280
1091	100	443	136	85	18	172
1092	65	445	290	38	364	344
1093	52	239	447	44	8	366
1094	462	251	359	47	360	422
1095	61	387	452	70	278	392
1096	199	342	397	82	97	390
1097	303	298	381	93	328	423
1098	31	154	63	48	436	429
1099	139	348	233	43	45	316
1100	458	141	139	13	205	188
1101	340	418	210	34	25	18
1102	463	413	360	10	421	456
1103	164	10	12	7	332	107
1104	227	423	22	3	406	343
1105	429	44	355	17	380	354
1106	162	270	400	85	455	240
1107	352	92	335	42	371	475
1108	259	132	391	5	278	459
1109	85	32	231	51	112	33
1110	345	334	2	6	95	237
1111	30	116	276	29	220	381
1112	151	341	420	68	256	458
1113	134	409	362	91	445	236
1114	212	14	264	55	268	77
1115	424	145	9	4	330	46
1116	22	337	152	80	473	346
1117	45	257	451	70	198	183
1118	154	254	200	89	92	190
1119	449	255	9	60	369	373
1120	315	326	460	63	149	421
1121	217	445	321	13	129	394
1122	117	144	234	80	77	305
1123	154	177	152	76	287	353
1124	293	163	450	66	181	169
1125	2	305	248	17	347	210
1126	33	471	462	4	115	280
1127	9	116	249	31	165	304
1128	433	30	373	92	158	207
1129	199	142	127	63	465	140
1130	411	138	388	80	322	440
1131	269	380	250	43	57	66
1132	77	26	274	5	310	68
1133	169	309	239	58	374	306
1134	188	55	416	1	274	86
1135	432	440	181	31	405	186
1136	251	314	238	61	327	40
1137	185	66	273	32	249	269
1138	323	4	415	46	68	349
1139	479	68	156	14	162	417
1140	416	163	465	12	159	456
1141	452	431	113	21	462	408
1142	66	379	68	8	261	229
1143	426	419	158	2	368	169
1144	312	408	134	85	368	265
1145	419	83	386	93	119	193
1146	457	372	178	48	301	344
1147	472	156	45	75	172	116
1148	175	436	450	78	17	113
1149	93	479	48	45	165	407
1150	466	315	268	41	293	182
1151	389	450	362	49	44	264
1152	349	28	220	6	280	6
1153	17	453	267	5	361	154
1154	64	49	46	6	13	245
1155	451	52	148	6	345	381
1156	67	8	330	9	372	473
1157	306	276	353	43	362	384
1158	28	1	315	68	49	246
1159	477	172	437	7	188	287
1160	46	385	88	59	164	407
1161	204	456	353	9	456	98
1162	453	396	62	73	131	303
1163	142	343	111	90	188	63
1164	285	194	102	61	216	399
1165	66	377	219	5	99	369
1166	201	32	11	19	121	292
1167	41	245	175	22	359	395
1168	400	387	403	18	57	50
1169	83	104	57	89	402	358
1170	306	10	104	6	286	204
1171	136	174	69	78	228	150
1172	332	194	344	3	458	409
1173	224	465	225	4	179	55
1174	468	171	265	22	411	275
1175	41	311	98	23	314	288
1176	89	360	248	82	282	411
1177	160	402	159	12	106	10
1178	391	261	208	92	335	422
1179	418	97	455	82	397	446
1180	350	71	192	96	414	54
1181	24	72	125	16	266	351
1182	123	156	438	20	399	29
1183	171	184	244	95	301	385
1184	146	38	290	89	19	15
1185	422	34	144	47	304	259
1186	189	247	127	72	198	433
1187	457	322	404	83	169	331
1188	30	473	448	88	43	14
1189	418	314	231	16	430	224
1190	81	7	377	31	140	438
1191	415	234	311	82	3	409
1192	284	72	73	96	197	260
1193	59	96	131	11	334	21
1194	222	35	352	11	432	319
1195	373	130	119	36	170	88
1196	242	361	81	85	87	480
1197	129	234	332	55	273	469
1198	392	100	26	4	115	373
1199	99	227	437	13	431	47
1200	115	475	403	16	277	136
1201	478	198	451	36	134	327
1202	347	308	319	72	91	376
1203	107	477	338	67	427	112
1204	289	93	333	12	381	123
1205	311	217	347	61	316	124
1206	279	217	151	7	171	242
1207	175	191	258	93	142	326
1208	25	410	476	96	47	151
1209	236	7	79	92	122	33
1210	449	130	41	52	203	281
1211	312	144	193	57	316	363
1212	421	222	40	41	343	434
1213	438	2	415	3	270	389
1214	100	63	271	14	174	466
1215	443	301	189	8	170	298
1216	68	152	101	33	379	340
1217	4	311	432	33	320	77
1218	461	379	440	35	170	386
1219	381	268	320	8	299	441
1220	149	398	61	68	362	239
1221	148	351	150	14	26	86
1222	73	80	102	11	228	23
1223	93	331	185	36	472	103
1224	12	163	290	18	309	83
1225	322	72	357	87	194	188
1226	146	215	206	77	153	187
1227	183	172	165	93	300	127
1228	408	91	65	95	225	101
1229	242	281	34	57	97	92
1230	375	477	419	2	182	378
1231	432	185	22	89	213	352
1232	95	221	470	92	202	351
1233	195	270	201	14	21	368
1234	13	203	334	52	223	50
1235	8	156	129	88	403	221
1236	56	158	257	92	363	326
1237	407	25	107	27	222	293
1238	427	177	245	52	449	308
1239	210	391	374	79	372	288
1240	278	250	335	4	337	374
1241	84	335	479	65	340	243
1242	85	306	111	79	69	265
1243	426	146	176	47	136	58
1244	160	277	361	24	220	356
1245	448	406	374	20	168	167
1246	22	177	295	2	368	61
1247	376	206	112	64	178	355
1248	460	397	16	43	291	85
1249	90	411	42	94	403	446
1250	287	62	371	58	247	350
1251	243	70	201	64	13	404
1252	218	426	143	35	273	191
1253	140	274	151	12	277	45
1254	295	11	183	83	45	103
1255	166	32	220	26	188	5
1256	88	237	124	78	355	224
1257	352	360	131	23	392	320
1258	103	402	157	67	207	49
1259	234	217	388	86	99	226
1260	22	317	356	58	58	30
1261	191	401	457	61	99	278
1262	51	238	401	51	16	327
1263	193	115	305	24	265	150
1264	254	420	432	11	128	450
1265	72	308	477	12	96	330
1266	381	7	295	81	365	186
1267	395	185	68	90	76	97
1268	163	235	244	94	5	347
1269	208	226	339	46	73	303
1270	347	160	373	8	217	90
1271	47	162	405	11	445	474
1272	78	186	367	65	112	362
1273	133	1	296	2	22	123
1274	209	320	403	93	329	140
1275	45	458	76	84	118	166
1276	353	35	95	84	71	184
1277	168	144	289	23	251	421
1278	267	412	197	2	422	220
1279	330	315	215	39	269	78
1280	227	472	434	24	444	70
1281	46	269	148	7	136	448
1282	440	452	58	30	16	461
1283	360	36	110	22	146	27
1284	105	295	105	55	258	421
1285	420	343	354	36	445	142
1286	322	27	5	78	394	348
1287	67	315	370	5	234	467
1288	60	402	264	25	220	49
1289	262	315	395	86	466	454
1290	149	146	333	31	381	53
1291	324	396	115	62	311	299
1292	413	260	215	21	411	329
1293	103	287	164	86	410	355
1294	474	237	64	24	397	427
1295	433	74	331	90	297	440
1296	99	308	234	27	137	409
1297	460	193	354	16	56	380
1298	158	198	253	21	318	408
1299	12	145	176	29	74	449
1300	49	113	350	94	60	13
1301	475	216	58	96	257	403
1302	136	23	31	66	188	269
1303	26	19	98	59	321	408
1304	103	188	43	37	83	223
1305	267	165	165	68	126	385
1306	369	195	219	14	170	193
1307	317	57	200	73	268	78
1308	60	123	93	34	466	43
1309	112	57	289	38	67	314
1310	54	127	19	35	73	178
1311	203	269	26	3	37	210
1312	258	13	449	48	29	308
1313	448	293	207	56	309	320
1314	314	71	232	52	162	403
1315	105	280	62	46	149	241
1316	392	207	212	72	129	319
1317	467	447	332	57	97	1
1318	268	433	324	16	211	469
1319	293	82	52	70	417	187
1320	414	238	139	17	178	451
1321	174	173	289	64	314	145
1322	315	308	407	83	52	392
1323	359	472	390	63	4	396
1324	352	446	384	88	46	13
1325	80	332	242	96	135	369
1326	190	106	13	27	203	361
1327	1	31	463	79	16	227
1328	445	262	68	45	323	63
1329	172	39	180	89	128	437
1330	307	275	81	70	204	444
1331	40	478	173	54	405	127
1332	15	304	318	36	226	121
1333	122	473	86	27	171	288
1334	240	357	215	54	437	231
1335	243	160	306	10	377	160
1336	131	170	234	5	428	150
1337	79	93	272	20	339	194
1338	151	16	28	44	108	115
1339	112	436	52	34	329	385
1340	70	131	94	44	179	431
1341	351	120	362	31	17	222
1342	284	86	50	42	414	454
1343	268	35	29	38	144	88
1344	154	235	258	16	215	366
1345	42	283	318	73	338	188
1346	280	61	114	41	331	443
1347	71	198	440	94	17	130
1348	360	125	248	73	163	307
1349	20	99	125	56	111	45
1350	242	408	290	92	417	437
1351	46	276	123	71	114	266
1352	285	359	333	84	301	329
1353	77	359	231	88	12	121
1354	146	11	44	38	364	83
1355	257	215	263	77	145	420
1356	399	124	371	13	402	313
1357	137	144	48	20	56	303
1358	258	125	170	23	119	115
1359	406	268	439	4	324	370
1360	88	383	38	7	75	190
1361	273	432	42	83	72	337
1362	449	91	305	28	344	183
1363	108	468	161	75	183	163
1364	173	328	314	91	40	61
1365	457	133	301	22	116	386
1366	127	73	52	14	174	428
1367	257	412	288	26	401	408
1368	101	361	295	87	372	127
1369	248	207	38	14	377	208
1370	182	157	309	42	358	79
1371	413	156	391	29	99	216
1372	189	457	117	6	32	222
1373	264	131	216	36	266	358
1374	239	292	214	27	479	31
1375	362	185	148	23	186	431
1376	262	89	89	19	415	111
1377	214	472	480	38	450	398
1378	408	271	164	20	411	16
1379	71	398	36	38	193	275
1380	421	23	296	92	149	469
1381	51	286	5	23	385	286
1382	209	431	390	66	126	2
1383	171	382	224	26	180	259
1384	53	16	202	91	278	477
1385	297	102	459	4	108	445
1386	155	197	425	12	449	46
1387	254	293	179	2	189	366
1388	340	311	279	16	77	158
1389	25	261	90	71	121	162
1390	352	344	236	40	177	374
1391	452	178	377	56	22	309
1392	193	427	166	64	475	57
1393	186	442	447	85	440	467
1394	127	374	134	9	426	453
1395	92	146	47	40	340	320
1396	341	24	344	28	3	99
1397	32	157	453	40	59	216
1398	88	387	178	30	337	213
1399	356	93	165	44	49	418
1400	222	184	392	12	210	51
1401	123	410	183	57	223	183
1402	68	366	265	58	283	370
1403	193	139	407	32	379	273
1404	111	387	360	72	242	162
1405	358	25	18	37	63	358
1406	398	191	381	32	6	34
1407	220	23	32	35	192	80
1408	319	87	192	49	188	467
1409	86	174	277	47	14	451
1410	123	467	346	24	155	77
1411	20	191	267	86	114	435
1412	13	329	29	55	382	319
1413	377	273	61	31	347	105
1414	337	203	30	14	157	304
1415	406	169	3	56	47	451
1416	105	329	302	50	316	180
1417	59	294	166	51	213	96
1418	176	432	131	22	229	48
1419	130	10	383	10	347	286
1420	231	264	2	72	252	230
1421	263	326	129	43	155	316
1422	410	3	301	27	384	162
1423	314	246	158	80	352	45
1424	181	222	322	33	303	84
1425	479	204	389	15	378	366
1426	413	24	293	1	442	8
1427	97	182	295	23	337	427
1428	235	166	354	92	27	138
1429	182	78	469	77	178	437
1430	174	92	122	7	305	385
1431	45	184	434	13	54	358
1432	226	440	236	20	220	358
1433	52	288	384	88	40	32
1434	345	400	449	75	184	399
1435	49	350	263	6	202	411
1436	60	274	414	6	323	131
1437	105	258	4	81	379	365
1438	57	49	235	50	201	167
1439	138	465	430	30	209	467
1440	388	237	135	52	306	431
1441	22	30	86	10	209	57
1442	269	73	418	16	144	338
1443	13	435	35	76	52	19
1444	324	245	344	49	379	400
1445	241	85	177	23	48	109
1446	366	311	450	60	479	426
1447	272	312	99	61	295	306
1448	45	341	334	62	179	19
1449	183	190	318	82	206	473
1450	8	317	90	22	429	150
1451	54	10	18	47	427	295
1452	331	144	274	18	201	374
1453	109	48	145	17	332	396
1454	304	41	461	59	450	87
1455	125	49	87	96	437	162
1456	74	366	306	89	39	32
1457	310	8	152	28	229	230
1458	471	29	287	68	322	20
1459	68	145	66	73	127	382
1460	118	285	334	96	173	153
1461	170	435	29	41	160	21
1462	469	408	178	30	205	322
1463	182	99	471	30	196	242
1464	84	51	410	85	165	451
1465	111	257	340	33	385	406
1466	368	369	13	16	146	342
1467	123	81	107	11	402	205
1468	118	237	303	83	332	388
1469	381	38	149	75	446	411
1470	149	405	37	75	377	16
1471	448	247	3	14	431	50
1472	51	190	168	40	221	251
1473	442	254	202	37	407	322
1474	111	19	250	78	11	23
1475	408	103	5	26	109	440
1476	469	332	76	96	161	287
1477	63	119	465	67	406	302
1478	140	454	268	79	273	426
1479	470	458	69	60	17	297
1480	116	4	138	85	306	31
1481	17	97	194	90	197	219
1482	430	433	389	3	80	409
1483	63	365	469	46	99	97
1484	60	53	155	92	101	316
1485	286	202	13	89	454	297
1486	11	42	135	3	250	71
1487	446	437	128	68	450	421
1488	338	244	400	36	430	222
1489	168	252	38	46	225	14
1490	296	414	435	34	114	290
1491	15	392	375	48	220	400
1492	114	333	4	72	456	247
1493	167	241	64	54	98	410
1494	206	158	240	18	145	186
1495	365	311	47	11	115	339
1496	377	21	456	96	349	294
1497	246	11	120	7	57	418
1498	141	291	382	20	380	351
1499	450	11	111	65	408	294
1500	441	15	432	32	290	4
1501	162	104	261	69	399	358
1502	280	178	341	8	12	471
1503	466	172	250	72	254	219
1504	299	407	245	10	275	238
1505	124	244	324	87	109	168
1506	437	415	367	88	156	355
1507	184	101	467	57	232	27
1508	23	438	214	82	176	470
1509	55	475	40	70	155	307
1510	258	358	28	88	411	60
1511	123	412	399	81	42	366
1512	204	99	410	25	161	364
1513	195	144	318	48	101	379
1514	110	78	253	63	22	283
1515	210	474	46	34	272	386
1516	428	49	358	53	172	58
1517	271	158	244	67	91	162
1518	336	157	120	16	166	279
1519	412	281	90	73	183	278
1520	133	143	301	34	18	78
1521	348	152	202	66	227	156
1522	381	365	92	44	377	239
1523	245	471	220	24	235	145
1524	75	88	67	90	136	102
1525	478	104	56	56	394	429
1526	461	229	148	63	305	477
1527	321	189	195	42	387	226
1528	38	9	362	28	451	214
1529	398	75	85	64	299	64
1530	1	402	89	18	367	332
1531	399	222	71	66	406	424
1532	247	114	429	83	97	130
1533	389	311	411	13	368	100
1534	384	340	100	77	399	439
1535	442	206	286	26	93	270
1536	149	410	233	35	168	170
1537	479	329	105	77	250	47
1538	366	368	11	87	304	424
1539	356	150	443	24	201	415
1540	199	284	245	28	21	468
1541	260	231	201	23	461	322
1542	248	303	478	88	321	335
1543	292	222	210	28	208	212
1544	361	460	389	37	427	10
1545	285	153	250	61	202	344
1546	448	109	429	62	162	183
1547	378	471	37	1	6	59
1548	466	398	326	27	152	160
1549	310	27	53	5	62	235
1550	176	110	220	85	384	54
1551	91	341	136	29	172	355
1552	429	340	287	83	171	315
1553	114	288	245	66	211	170
1554	145	50	465	61	438	287
1555	112	46	116	55	438	31
1556	119	20	232	86	274	51
1557	451	167	269	36	399	171
1558	313	308	393	28	28	392
1559	277	172	77	7	402	74
1560	34	199	157	92	462	452
1561	466	85	182	34	35	190
1562	445	473	451	3	45	396
1563	196	44	478	49	333	82
1564	52	230	390	38	238	28
1565	178	412	73	4	237	274
1566	202	469	460	32	255	91
1567	218	269	32	79	416	57
1568	70	433	10	57	426	255
1569	286	2	304	94	249	85
1570	100	431	212	45	414	213
1571	403	359	452	39	165	251
1572	302	366	442	63	284	140
1573	170	189	51	15	202	291
1574	470	300	125	10	355	364
1575	58	16	49	28	220	317
1576	317	354	222	9	447	61
1577	428	47	228	47	144	244
1578	94	63	218	41	155	35
1579	107	352	12	21	64	252
1580	196	372	211	71	449	280
1581	157	41	400	16	307	212
1582	91	230	257	95	389	193
1583	369	334	159	31	2	112
1584	128	285	149	61	431	203
1585	18	185	182	1	103	42
1586	445	36	146	93	191	164
1587	218	336	394	24	360	247
1588	388	160	92	31	320	431
1589	39	257	441	15	403	115
1590	142	468	215	83	351	474
1591	231	385	224	9	146	284
1592	295	285	362	17	8	29
1593	37	362	440	55	448	415
1594	92	325	377	34	96	11
1595	165	226	449	43	287	83
1596	39	446	152	88	64	436
1597	4	146	287	9	255	182
1598	141	340	352	3	431	246
1599	409	126	300	43	195	230
1600	50	471	101	26	338	77
1601	221	457	416	38	333	423
1602	196	80	43	90	251	463
1603	272	86	97	2	167	147
1604	22	357	319	4	329	91
1605	81	399	81	81	187	293
1606	209	244	418	3	324	422
1607	311	311	451	82	35	117
1608	19	382	399	36	334	275
1609	186	435	210	71	274	176
1610	287	197	99	58	174	23
1611	147	242	432	48	51	421
1612	6	136	47	16	479	386
1613	298	84	191	48	318	151
1614	138	285	331	48	479	247
1615	461	156	144	40	339	379
1616	279	147	291	78	139	287
1617	39	9	229	41	342	207
1618	365	43	75	88	389	206
1619	62	311	285	56	133	400
1620	113	388	271	58	372	231
1621	450	226	241	41	358	479
1622	331	4	39	64	110	269
1623	12	427	278	5	33	52
1624	157	338	175	48	172	41
1625	156	292	180	39	321	386
1626	367	27	469	45	181	65
1627	400	357	135	66	404	478
1628	117	400	447	52	266	12
1629	381	34	90	31	244	375
1630	461	107	150	87	25	137
1631	405	296	11	5	37	189
1632	479	466	202	17	355	39
1633	364	444	302	2	439	372
1634	52	92	36	80	477	295
1635	442	38	189	89	452	109
1636	2	225	321	8	47	287
1637	21	51	231	95	213	30
1638	396	377	274	62	41	301
1639	408	195	183	24	432	270
1640	450	117	30	18	52	216
1641	70	334	219	75	49	173
1642	86	19	446	93	103	478
1643	79	217	340	78	278	146
1644	282	33	337	92	157	127
1645	316	61	216	43	445	54
1646	190	123	146	5	203	71
1647	360	225	360	1	249	301
1648	67	111	39	25	338	113
1649	432	386	479	17	240	223
1650	87	368	160	56	221	120
1651	477	277	154	37	74	51
1652	255	339	365	59	202	211
1653	277	121	272	22	288	326
1654	311	345	452	63	158	173
1655	254	362	280	86	431	248
1656	110	58	408	12	390	419
1657	307	451	318	47	18	470
1658	126	302	454	92	423	82
1659	468	205	435	46	200	238
1660	455	383	406	42	96	410
1661	60	396	379	22	345	333
1662	200	186	228	28	439	335
1663	408	402	260	37	232	121
1664	297	404	153	89	338	60
1665	1	171	443	15	262	284
1666	45	110	19	29	449	234
1667	57	307	113	35	351	387
1668	22	11	330	7	264	134
1669	36	159	252	29	203	351
1670	162	185	320	29	419	469
1671	461	246	426	19	475	439
1672	54	476	85	43	401	105
1673	110	313	324	59	467	312
1674	371	378	336	90	457	249
1675	46	309	130	78	215	132
1676	346	7	60	47	309	140
1677	436	71	451	3	382	455
1678	294	109	157	54	303	66
1679	46	57	260	42	161	55
1680	85	297	298	9	298	128
1681	183	305	316	11	185	82
1682	193	195	167	16	84	414
1683	375	169	92	93	376	413
1684	273	111	75	17	123	347
1685	215	351	301	37	203	255
1686	17	260	206	49	446	259
1687	254	280	477	81	154	350
1688	166	375	33	53	360	261
1689	365	199	17	4	108	20
1690	480	51	114	44	130	167
1691	459	6	166	37	239	319
1692	164	433	220	90	346	39
1693	126	197	16	52	42	291
1694	133	85	235	56	9	138
1695	341	463	151	32	41	48
1696	81	366	35	90	115	243
1697	72	27	154	54	405	347
1698	130	205	355	18	108	362
1699	356	135	193	8	140	136
1700	343	169	379	29	461	200
1701	238	250	469	9	403	44
1702	329	430	365	37	195	44
1703	466	130	62	96	209	443
1704	342	294	234	83	364	306
1705	175	125	471	58	373	87
1706	311	34	282	9	163	257
1707	74	352	346	62	409	179
1708	167	459	27	68	237	102
1709	359	362	313	81	339	459
1710	125	336	227	31	4	473
1711	118	243	249	45	404	294
1712	466	92	18	48	72	37
1713	280	348	456	50	135	416
1714	349	477	214	60	375	386
1715	296	442	411	15	333	54
1716	12	70	213	11	352	142
1717	424	471	393	40	457	171
1718	323	185	96	95	206	31
1719	370	426	193	14	273	310
1720	304	468	190	79	338	275
1721	18	34	475	4	447	79
1722	371	10	255	67	323	241
1723	203	6	214	32	68	191
1724	43	242	376	51	61	325
1725	249	165	26	70	5	469
1726	352	78	78	17	462	277
1727	368	387	234	58	324	447
1728	399	66	194	1	242	303
1729	159	239	237	45	379	308
1730	92	396	330	10	270	84
1731	414	281	338	77	187	35
1732	455	442	146	34	43	415
1733	329	282	18	17	279	421
1734	412	236	419	27	330	465
1735	272	392	363	9	153	250
1736	346	70	271	90	170	25
1737	480	123	323	52	479	61
1738	42	115	436	11	2	41
1739	81	432	360	11	70	394
1740	362	180	427	20	286	59
1741	474	232	445	43	257	125
1742	337	414	45	62	468	304
1743	413	378	7	71	25	460
1744	407	101	349	68	123	22
1745	100	471	370	70	121	128
1746	425	35	19	33	452	147
1747	1	248	60	71	275	332
1748	59	160	200	79	100	146
1749	359	59	94	68	188	454
1750	138	255	357	27	69	383
1751	433	310	395	26	132	399
1752	349	203	33	57	252	444
1753	261	230	110	8	282	186
1754	330	47	426	17	92	12
1755	355	191	266	48	194	165
1756	279	84	348	7	371	100
1757	106	286	79	95	302	433
1758	55	407	128	40	362	232
1759	348	254	409	21	94	142
1760	269	290	164	30	222	454
1761	98	198	438	82	263	396
1762	128	202	426	12	265	324
1763	49	241	173	47	200	159
1764	108	85	329	51	215	160
1765	139	285	324	38	84	243
1766	362	405	43	63	457	326
1767	6	446	137	71	166	86
1768	54	154	312	61	82	206
1769	294	291	249	86	164	106
1770	466	246	480	45	254	237
1771	119	51	275	23	137	136
1772	32	66	213	10	377	6
1773	278	260	182	64	5	170
1774	343	56	181	85	276	69
1775	57	419	409	64	474	64
1776	99	349	227	14	254	111
1777	253	255	427	39	350	37
1778	438	125	406	44	205	19
1779	52	438	152	69	121	123
1780	11	241	33	18	459	434
1781	464	325	429	6	435	400
1782	244	253	446	85	269	216
1783	408	32	104	72	78	63
1784	40	337	108	72	249	224
1785	401	403	100	19	351	130
1786	99	368	201	18	272	285
1787	146	284	433	83	168	402
1788	262	465	46	50	243	164
1789	318	234	276	39	383	138
1790	96	62	194	1	55	275
1791	461	150	200	70	222	224
1792	62	252	79	64	316	279
1793	385	37	435	42	234	289
1794	396	190	165	85	387	98
1795	178	233	185	22	254	5
1796	261	217	438	63	463	25
1797	395	263	368	96	143	270
1798	298	33	195	94	411	368
1799	193	301	55	72	146	447
1800	427	195	134	20	167	319
1801	148	80	88	73	361	11
1802	130	219	309	40	243	336
1803	324	93	268	44	220	137
1804	434	294	434	92	59	241
1805	12	105	328	48	208	208
1806	260	278	276	60	344	252
1807	299	11	86	81	21	78
1808	468	84	156	47	316	277
1809	86	368	322	43	352	156
1810	65	191	446	90	210	102
1811	277	253	427	31	123	357
1812	299	66	365	6	436	389
1813	294	404	351	83	388	463
1814	9	376	225	34	277	128
1815	141	463	112	80	384	250
1816	28	426	245	24	400	274
1817	130	444	427	42	381	413
1818	466	446	283	74	220	460
1819	229	114	398	34	334	411
1820	336	400	327	45	432	25
1821	330	22	349	15	327	137
1822	33	448	373	17	128	351
1823	468	258	478	46	255	213
1824	305	74	22	60	416	393
1825	219	296	260	60	245	336
1826	11	432	414	18	365	311
1827	378	291	255	96	415	361
1828	301	289	160	66	421	288
1829	113	373	378	23	355	398
1830	255	276	372	28	28	156
1831	376	181	479	2	442	476
1832	249	94	464	93	227	190
1833	400	145	192	23	434	245
1834	471	438	58	87	47	144
1835	69	297	150	66	165	393
1836	295	161	142	78	76	259
1837	51	458	276	25	331	256
1838	422	108	130	84	328	155
1839	125	205	279	33	438	79
1840	4	409	154	90	378	378
1841	281	383	106	87	462	116
1842	214	82	311	2	473	462
1843	221	435	410	61	216	19
1844	57	381	152	10	272	148
1845	53	342	263	27	114	299
1846	362	213	142	38	139	417
1847	271	172	293	84	339	153
1848	20	418	347	94	153	251
1849	283	295	56	88	414	380
1850	10	480	94	19	212	44
1851	226	286	226	46	366	210
1852	425	36	420	80	133	377
1853	101	471	154	81	13	330
1854	360	273	452	84	43	159
1855	85	460	93	45	447	31
1856	163	173	252	87	372	305
1857	215	286	248	2	326	401
1858	296	402	22	66	240	441
1859	473	21	126	1	83	50
1860	138	351	385	45	248	248
1861	106	398	32	44	324	460
1862	266	406	459	73	375	179
1863	211	83	461	18	386	34
1864	324	479	55	35	67	292
1865	297	244	19	89	385	330
1866	450	334	206	79	110	226
1867	47	83	436	95	204	111
1868	21	3	108	30	378	178
1869	260	283	310	75	470	164
1870	111	46	373	55	169	334
1871	272	95	418	12	63	380
1872	334	140	238	89	310	352
1873	316	234	418	25	99	347
1874	179	181	77	11	255	99
1875	249	316	294	33	124	167
1876	339	269	205	51	96	283
1877	108	297	159	73	346	178
1878	114	9	146	48	274	128
1879	85	309	331	63	372	362
1880	342	399	317	56	286	215
1881	343	366	406	66	6	44
1882	143	285	445	84	23	174
1883	101	2	57	60	253	263
1884	263	350	228	49	122	227
1885	466	78	113	14	71	159
1886	400	5	185	67	1	223
1887	328	410	472	78	161	451
1888	309	251	53	28	116	359
1889	257	463	276	13	466	242
1890	212	199	322	66	458	82
1891	425	95	70	56	24	242
1892	142	214	171	38	468	102
1893	459	480	208	95	277	193
1894	416	96	338	19	31	20
1895	83	47	462	15	429	90
1896	366	463	193	77	151	404
1897	155	363	91	43	55	220
1898	122	369	437	91	190	105
1899	219	257	163	33	140	191
1900	23	13	45	20	205	66
1901	136	314	126	29	462	477
1902	374	82	433	81	258	74
1903	382	354	357	4	333	419
1904	189	53	217	86	278	232
1905	112	58	97	64	296	345
1906	294	414	444	86	348	129
1907	265	92	468	47	340	181
1908	460	371	23	15	114	164
1909	474	283	430	58	333	372
1910	356	449	344	39	351	176
1911	432	179	69	65	459	154
1912	173	468	175	18	215	299
1913	207	114	185	95	202	186
1914	86	224	415	79	158	408
1915	363	322	254	88	200	169
1916	388	451	314	70	422	211
1917	217	247	112	76	166	405
1918	26	479	356	53	260	90
1919	76	267	147	94	232	300
1920	320	186	41	18	25	456
1921	56	243	198	20	49	415
1922	370	248	167	17	370	290
1923	302	12	359	46	98	133
1924	411	181	352	59	217	414
1925	283	27	79	42	305	457
1926	5	163	292	75	355	467
1927	13	401	125	67	197	134
1928	180	12	239	95	318	108
1929	241	312	271	6	335	98
1930	173	1	297	95	192	81
1931	122	190	181	9	222	372
1932	54	150	382	50	28	387
1933	472	90	469	59	476	189
1934	190	210	160	15	111	305
1935	235	295	205	39	306	30
1936	89	248	418	26	118	216
1937	162	356	325	95	447	306
1938	254	75	78	84	459	382
1939	56	343	416	10	22	269
1940	454	441	191	59	35	375
1941	129	432	400	81	250	132
1942	124	101	219	65	171	201
1943	160	169	383	19	28	477
1944	228	330	184	67	456	208
1945	454	460	32	18	374	314
1946	246	264	177	11	226	461
1947	242	187	179	10	304	329
1948	235	423	204	52	376	194
1949	438	86	290	58	136	323
1950	417	18	385	75	32	178
1951	313	415	84	95	311	351
1952	96	399	167	18	60	432
1953	4	76	97	5	70	318
1954	404	49	72	35	265	89
1955	121	139	477	96	92	345
1956	86	307	287	56	101	368
1957	259	259	445	87	208	416
1958	31	474	275	73	258	471
1959	370	6	433	46	356	222
1960	201	442	62	39	434	205
1961	73	329	429	38	45	78
1962	226	255	341	25	290	231
1963	146	314	188	28	6	215
1964	32	408	467	89	278	392
1965	231	12	146	33	114	426
1966	68	473	346	96	435	368
1967	411	255	232	86	249	112
1968	197	287	61	76	464	34
1969	111	67	266	3	96	394
1970	200	130	140	81	329	287
1971	283	122	132	35	115	373
1972	275	365	271	47	358	395
1973	111	227	439	1	360	114
1974	34	101	248	83	401	2
1975	136	447	12	32	412	145
1976	170	151	211	11	187	218
1977	375	432	238	46	101	213
1978	172	217	462	60	336	397
1979	61	191	138	37	469	179
1980	191	148	429	81	134	443
1981	239	311	330	84	307	112
1982	401	103	259	23	50	253
1983	416	122	143	87	413	14
1984	167	167	244	94	177	203
1985	186	15	278	49	376	454
1986	477	295	319	72	452	447
1987	279	121	339	58	192	459
1988	248	343	443	29	423	140
1989	58	239	373	64	118	320
1990	262	107	405	69	265	20
1991	402	259	443	43	139	64
1992	138	252	136	22	121	468
1993	339	234	138	13	313	71
1994	20	332	101	48	18	442
1995	176	256	14	2	181	383
1996	419	40	427	89	55	163
1997	383	444	296	16	380	110
1998	334	372	414	91	221	324
1999	239	328	298	40	213	378
[truncated: 78,001 more rows]
