# Supplementary material for: Binary Restrictive Threshold Method for Item Exposure Control in Cognitive Diagnostic Computerized Adaptive Testing
Source: Front Psychol. 2021 Aug 5;12:517155. doi: 10.3389/fpsyg.2021.517155 (PMC8374050; doi:10.3389/fpsyg.2021.517155)
Supplement: Supplementary file 1 [file Data_Sheet_1.ZIP › Item-usage_DINA_6_25.csv]

	PWKL	RP	RT	SDBS	Random	HART
1	439	102	68	76	316	92
2	289	213	22	77	249	25
3	462	446	352	30	307	349
4	288	23	274	6	229	228
5	57	330	82	2	447	243
6	411	81	200	22	95	233
7	321	147	196	55	192	291
8	330	252	55	56	306	128
9	282	468	63	92	94	12
10	391	16	198	56	431	449
11	147	228	7	56	479	140
12	374	369	117	68	64	316
13	387	133	15	33	50	121
14	389	182	228	59	322	261
15	54	381	312	16	115	317
16	257	233	392	14	477	223
17	428	223	176	12	228	159
18	467	66	52	37	243	150
19	237	36	96	84	176	433
20	407	209	184	37	373	176
21	74	100	284	2	9	368
22	338	288	48	53	253	143
23	25	316	202	9	463	342
24	18	453	450	59	436	170
25	354	459	270	31	329	359
26	103	468	104	18	435	380
27	337	14	446	25	355	475
28	385	62	455	50	20	216
29	253	52	468	13	13	244
30	351	232	195	32	196	145
31	173	413	412	35	282	251
32	73	71	307	72	300	45
33	153	401	393	83	317	369
34	72	123	220	70	65	448
35	401	358	403	48	133	369
36	180	299	124	84	323	128
37	379	336	19	18	2	377
38	371	409	287	9	337	283
39	125	143	54	81	15	15
40	264	282	384	64	73	259
41	220	95	46	25	181	474
42	415	336	233	20	115	251
43	284	160	112	31	461	91
44	123	108	445	72	109	44
45	126	108	192	77	436	178
46	391	367	442	82	228	412
47	245	211	443	21	461	104
48	407	448	139	28	435	329
49	310	411	438	83	465	384
50	351	43	366	57	19	337
51	47	76	364	10	23	406
52	371	236	425	68	409	431
53	418	70	103	50	330	448
54	159	218	180	25	114	312
55	274	466	20	11	66	136
56	186	172	326	11	245	252
57	154	180	218	70	439	155
58	55	224	241	17	174	234
59	234	74	43	33	121	4
60	299	228	269	63	30	164
61	453	83	310	21	323	278
62	419	307	476	7	158	340
63	251	84	295	87	386	94
64	123	467	415	10	457	458
65	46	131	246	78	41	300
66	315	466	421	11	185	274
67	446	266	232	42	15	144
68	425	6	464	60	186	273
69	82	324	231	12	1	361
70	478	277	76	35	134	224
71	402	238	62	91	373	199
72	188	208	407	64	402	343
73	291	162	97	15	145	160
74	220	103	37	20	315	347
75	38	288	419	47	352	245
76	286	210	348	65	171	421
77	476	118	15	81	186	161
78	386	24	337	33	211	417
79	119	402	20	46	119	438
80	242	430	109	90	472	368
81	187	451	404	88	387	50
82	215	277	15	16	472	294
83	116	76	56	68	454	453
84	480	285	245	3	371	345
85	356	122	17	44	341	144
86	240	206	139	86	139	2
87	343	61	65	9	268	59
88	257	205	439	73	409	311
89	190	272	301	56	100	356
90	145	328	79	81	266	162
91	240	454	142	48	213	280
92	437	187	93	4	292	411
93	92	421	205	31	174	303
94	168	422	295	19	355	8
95	382	479	117	38	411	153
96	474	197	121	19	479	302
97	225	449	221	19	228	217
98	420	323	460	75	395	478
99	207	203	297	67	280	165
100	17	468	75	61	429	165
101	240	410	192	43	407	312
102	321	79	396	42	313	225
103	150	381	214	39	271	179
104	63	398	188	21	339	374
105	338	260	255	61	4	143
106	186	476	74	51	470	461
107	200	2	153	80	376	17
108	387	178	454	10	460	411
109	88	358	288	7	392	230
110	280	372	245	94	190	199
111	388	102	368	82	141	387
112	229	444	348	35	407	305
113	407	119	59	68	116	456
114	4	1	365	56	175	260
115	321	395	349	66	288	201
116	155	212	273	93	308	1
117	86	180	444	22	375	274
118	354	110	224	11	473	203
119	105	347	141	24	360	124
120	331	399	314	39	355	137
121	384	72	124	86	365	104
122	208	214	473	18	97	51
123	399	339	339	93	165	292
124	325	165	69	17	149	138
125	25	251	466	80	226	232
126	267	400	197	18	453	212
127	198	430	431	26	141	22
128	285	163	459	88	135	369
129	211	116	152	88	120	323
130	272	44	82	54	304	368
131	291	122	156	88	455	426
132	344	81	215	18	142	307
133	334	408	95	85	142	376
134	206	160	14	36	408	414
135	66	359	200	74	227	420
136	150	47	18	52	298	364
137	408	380	307	19	36	106
138	300	327	329	60	174	161
139	441	395	304	88	208	181
140	460	382	117	35	49	303
141	477	323	445	21	77	40
142	327	278	21	27	398	455
143	147	57	235	47	105	340
144	390	256	366	63	298	129
145	169	389	198	80	422	181
146	312	146	31	13	280	124
147	130	31	114	53	440	305
148	327	86	412	21	104	219
149	147	244	285	71	209	240
150	252	33	10	36	309	178
151	26	436	385	61	199	208
152	372	400	7	38	101	72
153	457	345	280	38	20	262
154	418	202	166	34	76	198
155	469	372	239	59	390	177
156	419	301	389	27	240	77
157	406	251	16	93	153	178
158	423	328	178	67	44	51
159	218	350	447	49	369	45
160	447	1	138	46	359	373
161	133	130	82	73	8	424
162	180	104	135	21	222	137
163	323	437	36	25	166	139
164	229	453	43	74	374	331
165	465	86	148	86	446	206
166	415	440	251	39	332	278
167	161	344	229	24	382	227
168	427	107	77	64	195	158
169	336	120	391	87	20	50
170	83	274	189	12	58	90
171	423	397	226	46	283	11
172	464	236	238	50	423	346
173	409	74	379	32	74	369
174	157	283	233	59	43	40
175	14	145	154	55	124	358
176	72	345	255	51	125	409
177	126	271	289	34	81	438
178	8	81	123	66	247	160
179	394	117	343	50	441	239
180	190	44	320	32	43	240
181	139	401	104	15	285	179
182	39	163	174	33	278	330
183	454	368	4	30	476	13
184	62	412	109	20	221	288
185	158	98	359	10	32	347
186	38	131	8	71	168	424
187	437	3	405	16	200	298
188	464	460	478	23	199	99
189	423	429	329	23	333	108
190	219	449	166	27	300	54
191	10	67	358	45	369	424
192	374	251	56	5	401	436
193	388	81	351	36	353	409
194	72	293	249	85	56	243
195	101	291	190	27	125	420
196	433	474	203	74	394	173
197	476	460	62	8	6	104
198	146	303	81	64	341	273
199	374	183	212	64	262	245
200	165	206	424	40	195	306
201	152	387	16	94	411	170
202	332	371	8	56	460	287
203	37	305	283	55	67	362
204	196	168	348	72	449	345
205	412	51	71	36	322	199
206	117	375	203	7	363	426
207	296	195	183	71	368	220
208	29	75	417	17	240	470
209	304	439	190	65	51	252
210	250	67	112	34	198	131
211	379	201	138	57	94	431
212	281	191	10	86	190	286
213	126	245	339	36	166	69
214	264	223	309	79	295	290
215	289	270	376	34	198	61
216	65	446	371	33	414	367
217	59	225	198	64	395	124
218	42	187	364	10	163	410
219	41	360	184	91	480	384
220	133	22	386	64	434	404
221	47	172	166	18	344	347
222	268	64	353	88	285	118
223	365	401	134	81	4	249
224	391	137	237	6	125	400
225	347	146	15	52	134	201
226	136	461	110	13	415	398
227	333	265	389	52	185	111
228	409	91	384	12	71	419
229	416	469	342	74	270	379
230	68	167	4	34	313	478
231	331	410	263	41	136	287
232	358	291	461	5	18	277
233	273	133	87	68	82	163
234	299	59	4	95	105	119
235	160	29	112	12	221	373
236	382	394	146	19	264	183
237	364	337	138	36	173	30
238	28	307	144	78	149	324
239	227	252	376	24	127	311
240	130	16	20	35	238	428
241	228	253	192	58	435	3
242	332	175	440	68	241	401
243	39	35	218	41	156	448
244	293	125	28	26	1	149
245	245	199	18	95	330	230
246	47	279	286	22	315	147
247	372	283	348	77	183	262
248	282	461	142	23	380	35
249	117	237	374	47	405	336
250	137	50	105	24	350	422
251	337	328	2	3	324	134
252	179	11	99	87	466	55
253	375	405	237	87	367	158
254	202	196	162	87	79	378
255	206	453	444	12	469	113
256	70	281	389	7	356	411
257	438	477	91	82	74	336
258	474	202	262	4	25	61
259	39	102	453	54	134	406
260	386	183	162	85	87	268
261	446	313	270	42	299	202
262	305	422	30	35	119	431
263	365	80	82	62	148	186
264	248	476	389	15	222	291
265	300	307	147	85	144	186
266	318	445	198	31	172	150
267	407	8	318	58	301	17
268	249	318	342	1	286	437
269	217	447	258	82	313	92
270	194	7	423	48	451	140
271	321	137	439	13	64	294
272	455	299	29	82	343	173
273	300	239	264	17	273	406
274	345	243	319	55	77	434
275	233	320	302	20	374	93
276	437	277	3	87	331	454
277	335	41	298	14	76	303
278	363	438	379	94	334	310
279	55	42	432	54	32	40
280	360	11	21	38	163	414
281	92	446	370	48	294	269
282	408	173	400	19	92	361
283	464	146	140	59	412	89
284	82	74	282	8	171	217
285	178	96	431	78	51	41
286	253	443	141	13	467	44
287	386	9	410	94	475	276
288	278	322	411	8	419	416
289	355	221	423	48	102	19
290	57	462	259	14	471	426
291	2	74	274	91	85	419
292	385	143	318	56	373	265
293	182	354	7	17	40	131
294	425	291	213	33	182	312
295	206	299	16	51	308	38
296	374	278	69	39	142	252
297	164	117	20	53	241	272
298	448	401	128	30	385	418
299	38	113	322	17	150	273
300	61	246	371	30	267	85
301	140	390	448	89	40	229
302	83	280	322	75	98	216
303	421	139	40	23	15	184
304	166	352	85	92	219	423
305	76	243	349	49	122	388
306	184	474	435	58	92	105
307	66	199	174	89	467	189
308	254	224	331	48	83	155
309	116	205	21	64	328	317
310	203	221	325	29	58	452
311	113	140	118	79	251	230
312	404	121	354	34	66	290
313	404	146	23	86	296	249
314	167	229	167	79	241	73
315	238	393	27	70	45	21
316	9	222	398	13	196	133
317	185	431	272	10	126	427
318	273	322	157	28	23	357
319	46	461	258	43	198	145
320	480	36	420	49	409	299
321	56	200	326	21	445	376
322	1	420	39	85	104	142
323	277	462	416	1	207	440
324	20	208	181	96	170	157
325	56	434	31	86	417	294
326	317	17	208	20	135	442
327	292	26	201	49	42	5
328	181	411	369	69	208	138
329	70	8	446	74	449	53
330	309	460	291	76	128	242
331	73	110	436	67	258	480
332	236	241	269	16	201	320
333	109	268	37	66	444	223
334	206	397	339	50	329	311
335	373	373	228	30	337	25
336	158	196	104	20	125	15
337	151	245	107	35	44	63
338	120	14	299	74	120	114
339	242	69	40	90	203	209
340	308	130	260	5	260	241
341	435	363	154	29	174	108
342	190	129	92	74	348	52
343	362	250	296	10	422	290
344	468	180	7	45	162	47
345	354	156	209	89	124	148
346	422	215	458	49	310	39
347	367	118	153	64	232	385
348	222	40	133	62	168	145
349	420	199	441	1	127	402
350	30	117	421	63	44	111
351	55	108	449	71	68	436
352	303	108	162	74	185	322
353	155	98	347	19	387	372
354	443	278	450	83	283	64
355	279	97	257	25	119	238
356	406	234	445	76	161	135
357	456	301	187	66	270	381
358	203	279	383	40	443	317
359	357	227	320	87	47	455
360	53	307	71	96	11	341
361	211	329	247	8	191	445
362	372	184	414	94	190	386
363	438	199	42	80	18	431
364	130	333	384	61	427	34
365	362	185	291	94	188	61
366	438	454	71	42	276	74
367	4	383	418	81	425	203
368	7	35	50	39	193	353
369	161	346	451	25	93	172
370	26	440	221	85	170	370
371	182	458	13	23	231	411
372	225	374	403	28	312	56
373	224	159	75	42	200	182
374	149	267	379	36	31	264
375	67	210	141	60	172	450
376	319	4	344	70	154	353
377	422	46	173	28	335	46
378	406	54	106	56	223	167
379	409	185	287	30	33	322
380	266	384	472	96	391	441
381	154	184	64	16	282	142
382	291	44	190	43	80	286
383	303	480	464	36	216	398
384	234	275	208	33	456	295
385	330	16	341	67	457	355
386	151	63	180	12	303	313
387	70	444	281	20	342	189
388	377	81	480	69	234	363
389	165	166	30	68	411	77
390	424	44	106	71	44	411
391	341	197	133	31	468	377
392	174	122	261	20	336	440
393	256	275	121	81	209	128
394	383	291	311	15	61	233
395	41	70	70	96	74	93
396	349	252	404	21	431	32
397	256	157	437	56	65	184
398	447	103	388	71	271	416
399	10	442	241	54	314	1
400	248	218	425	70	323	129
401	90	193	371	20	59	274
402	379	192	342	70	437	407
403	440	85	23	64	327	189
404	155	247	23	36	6	116
405	84	430	294	75	330	118
406	14	37	66	64	365	369
407	176	281	361	44	391	260
408	409	186	402	16	269	387
409	69	477	206	20	408	47
410	89	364	378	25	476	170
411	341	428	77	11	193	107
412	320	79	343	13	373	77
413	468	369	424	67	299	200
414	98	286	50	92	197	226
415	240	149	464	63	460	435
416	233	246	347	24	97	205
417	124	262	403	33	193	400
418	297	347	207	87	303	187
419	471	224	103	75	194	213
420	223	468	439	6	219	103
421	101	438	257	33	301	261
422	99	183	197	60	320	253
423	146	362	319	68	140	97
424	29	293	351	39	280	184
425	208	257	147	65	328	256
426	117	342	448	52	443	299
427	310	252	152	75	24	199
428	195	214	254	57	74	304
429	303	300	474	16	376	98
430	130	323	82	81	127	9
431	452	473	155	6	78	422
432	109	86	269	13	473	350
433	424	379	83	40	317	374
434	367	18	429	96	156	440
435	230	126	332	90	282	274
436	252	18	30	69	40	257
437	296	6	14	82	179	73
438	357	163	205	47	165	238
439	4	134	203	10	189	210
440	446	147	18	27	363	386
441	158	212	80	39	57	316
442	225	480	94	8	392	122
443	208	207	158	12	208	213
444	291	149	97	58	85	271
445	61	311	255	84	169	254
446	366	396	102	91	51	257
447	61	453	200	2	330	185
448	352	366	21	70	313	23
449	24	479	209	50	214	257
450	309	256	328	16	45	453
451	76	459	240	87	57	430
452	180	423	393	40	100	425
453	454	464	111	27	216	402
454	310	383	302	72	205	466
455	443	49	122	17	4	128
456	112	23	179	32	284	95
457	74	183	465	13	386	213
458	244	364	365	49	441	366
459	26	454	140	83	229	424
460	48	376	294	80	178	24
461	404	178	309	18	442	32
462	298	1	134	44	273	162
463	446	436	420	53	249	130
464	457	20	20	49	106	104
465	308	65	96	66	209	96
466	467	310	158	26	286	464
467	195	182	183	83	259	10
468	259	326	247	23	437	209
469	335	34	191	33	79	256
470	400	221	222	1	260	472
471	198	281	106	72	137	179
472	18	52	453	68	317	356
473	83	51	418	52	183	155
474	289	99	124	71	343	281
475	150	480	16	67	445	113
476	19	364	367	44	328	349
477	412	395	89	43	336	175
478	183	69	310	63	113	1
479	240	72	340	39	100	194
480	203	262	222	29	177	147
481	248	252	149	82	422	470
482	306	441	131	2	387	145
483	83	103	370	19	191	154
484	375	29	89	92	284	145
485	88	471	133	63	145	91
486	480	405	369	89	4	74
487	85	57	139	42	18	334
488	225	102	205	24	26	479
489	112	36	224	5	470	208
490	112	212	453	83	31	34
491	190	44	349	43	155	207
492	377	452	85	70	77	37
493	29	337	477	12	284	345
494	380	368	141	16	167	429
495	213	401	43	6	26	141
496	237	376	451	17	63	329
497	432	231	208	2	144	16
498	256	397	166	82	117	330
499	429	310	283	44	320	298
500	70	451	230	42	368	14
501	43	320	299	55	474	208
502	284	395	224	3	249	201
503	363	398	29	69	65	197
504	309	400	191	64	274	250
505	339	271	247	10	159	388
506	307	104	120	81	344	76
507	317	89	172	18	64	136
508	341	245	128	21	453	336
509	328	165	278	44	466	7
510	431	97	154	87	394	151
511	80	232	94	11	66	316
512	462	35	462	12	90	288
513	406	47	265	57	74	362
514	451	478	280	6	149	385
515	338	440	408	83	172	106
516	302	262	291	47	237	336
517	412	185	458	6	361	387
518	455	106	282	46	48	144
519	379	220	417	67	433	400
520	35	207	286	47	407	99
521	79	459	387	57	199	407
522	47	380	19	93	143	350
523	329	333	351	29	478	475
524	112	114	109	44	440	289
525	128	302	269	1	306	469
526	438	83	458	24	406	78
527	109	378	467	51	329	257
528	235	372	52	22	346	142
529	300	456	461	62	86	310
530	384	124	349	81	252	178
531	218	1	311	76	319	24
532	427	11	100	7	245	15
533	267	372	101	24	1	98
534	229	225	260	63	211	414
535	201	212	156	56	386	338
536	254	196	304	89	375	440
537	208	342	66	70	334	273
538	324	23	282	51	323	285
539	260	308	438	55	372	312
540	277	241	79	46	168	50
541	271	73	66	47	429	403
542	236	404	320	70	418	283
543	347	209	248	50	394	13
544	18	466	393	28	341	245
545	405	198	139	49	94	214
546	294	90	38	70	348	103
547	253	302	304	21	130	391
548	174	459	334	89	207	393
549	321	336	465	6	184	312
550	216	346	293	91	391	462
551	179	454	58	90	237	394
552	342	216	135	57	118	392
553	204	407	87	14	76	12
554	433	243	382	47	133	328
555	432	58	258	61	162	289
556	418	63	292	36	236	325
557	177	282	289	75	387	454
558	471	142	171	54	462	439
559	266	8	198	17	243	336
560	333	218	181	59	204	417
561	240	59	301	87	418	270
562	249	19	336	79	161	333
563	64	158	369	70	54	74
564	261	74	163	31	311	200
565	121	219	100	83	425	67
566	376	67	244	11	61	472
567	174	421	54	16	216	223
568	184	282	231	49	30	164
569	276	233	236	86	209	344
570	353	12	439	94	118	376
571	12	376	35	15	54	255
572	44	74	368	82	12	112
573	199	228	397	59	229	153
574	44	183	123	74	65	276
575	55	243	323	75	391	195
576	117	334	232	81	274	258
577	345	84	314	83	377	418
578	334	52	39	65	232	144
579	238	416	30	75	452	436
580	459	276	339	4	236	454
581	480	118	247	57	76	119
582	274	172	65	1	447	386
583	429	219	346	20	453	367
584	45	185	172	85	68	172
585	37	59	17	51	262	35
586	7	356	466	23	218	140
587	255	325	99	32	132	5
588	128	388	56	92	382	16
589	480	441	71	31	126	409
590	335	16	318	12	47	36
591	121	24	371	22	462	14
592	293	114	185	73	245	84
593	224	246	218	92	403	201
594	56	157	79	75	469	367
595	194	186	294	63	309	325
596	61	48	125	44	293	119
597	225	454	429	9	48	76
598	412	307	96	1	175	254
599	182	143	96	80	131	229
600	218	130	443	26	370	169
601	417	224	190	7	166	104
602	164	294	177	44	130	99
603	208	128	51	94	52	163
604	253	279	264	68	82	444
605	50	75	193	77	43	7
606	244	80	419	78	117	77
607	203	357	40	37	324	322
608	60	206	85	48	123	375
609	190	152	251	77	409	331
610	138	98	471	95	64	30
611	17	238	339	27	180	2
612	243	305	209	2	147	327
613	229	388	253	90	136	162
614	7	85	42	87	462	244
615	222	299	194	53	146	264
616	230	282	114	33	445	87
617	361	34	67	25	19	145
618	127	235	382	55	7	48
619	400	425	375	90	338	199
620	49	471	469	4	113	247
621	19	416	425	32	385	176
622	10	421	263	92	223	467
623	141	295	176	85	122	303
624	430	206	472	60	394	214
625	151	380	215	33	411	201
626	400	340	17	7	16	36
627	478	78	45	86	48	299
628	156	42	107	45	289	389
629	370	298	372	18	14	298
630	286	386	270	87	247	319
631	328	311	304	29	302	239
632	129	225	391	49	198	284
633	334	422	196	14	10	231
634	360	112	317	50	465	346
635	299	50	177	71	190	66
636	191	270	424	26	279	292
637	362	8	404	85	21	244
638	103	19	132	94	317	124
639	241	124	62	34	462	170
640	261	173	60	37	368	435
641	460	415	369	33	414	339
642	236	356	139	93	13	417
643	145	407	83	70	266	303
644	53	396	289	59	160	373
645	223	468	262	1	126	110
646	404	138	353	5	120	266
647	152	146	182	76	392	252
648	454	168	459	82	60	24
649	359	338	23	90	142	167
650	19	91	311	4	316	111
651	403	94	75	43	284	182
652	452	213	429	28	178	275
653	404	334	54	39	87	121
654	176	152	106	9	364	339
655	141	393	434	83	258	17
656	318	159	306	95	9	105
657	135	436	257	72	130	464
658	80	313	378	27	463	436
659	416	30	265	35	379	256
660	427	135	384	38	289	300
661	431	321	202	22	68	463
662	82	243	413	40	478	82
663	169	57	59	75	106	294
664	413	443	240	78	433	475
665	103	387	262	24	194	425
666	127	141	77	77	354	36
667	203	154	390	23	27	108
668	233	86	254	20	253	227
669	87	175	454	2	140	169
670	304	454	168	41	448	276
671	404	134	228	19	299	164
672	358	22	296	83	317	136
673	122	401	276	88	211	435
674	77	268	31	8	344	65
675	463	178	424	78	263	83
676	326	226	293	76	383	66
677	274	454	339	18	61	30
678	461	252	423	85	250	140
679	103	54	135	72	132	63
680	291	334	222	57	327	128
681	241	20	161	71	283	134
682	394	350	480	8	10	211
683	74	477	13	86	345	437
684	144	5	340	10	338	428
685	397	113	358	26	40	219
686	172	310	262	46	466	79
687	87	116	94	46	94	225
688	345	372	407	26	213	7
689	202	28	131	31	193	402
690	403	289	143	53	337	181
691	315	165	465	88	185	62
692	54	200	242	91	470	130
693	375	109	329	67	54	51
694	57	36	326	40	73	101
695	38	472	326	9	227	332
696	161	226	59	93	29	165
697	368	119	26	48	332	83
698	330	17	81	79	402	349
699	122	151	261	45	99	398
700	258	285	429	1	86	355
701	64	453	475	45	255	210
702	81	407	462	83	6	421
703	363	218	229	27	30	3
704	433	464	420	41	30	387
705	351	311	453	13	424	381
706	466	426	472	87	158	471
707	379	430	391	31	438	417
708	389	81	31	29	89	433
709	469	227	302	61	439	163
710	404	456	374	79	352	133
711	40	5	425	11	85	284
712	208	142	380	76	441	112
713	167	284	211	48	449	257
714	272	255	226	76	359	347
715	437	67	375	21	145	154
716	108	91	145	89	228	413
717	301	204	19	41	168	164
718	361	369	256	15	107	299
719	382	88	240	63	296	71
720	229	393	476	62	379	350
721	16	181	465	63	80	81
722	209	4	372	19	304	40
723	304	430	79	3	241	358
724	192	208	125	36	178	432
725	6	391	460	30	393	288
726	181	134	247	25	14	319
727	184	25	105	59	94	269
728	144	299	349	68	296	453
729	374	264	180	10	137	393
730	411	209	291	48	65	62
731	57	473	442	81	273	228
732	357	76	151	8	377	363
733	347	10	144	62	217	220
734	108	73	23	87	133	146
735	145	65	273	8	322	77
736	33	148	271	48	449	479
737	261	101	54	94	449	398
738	62	425	307	21	389	466
739	311	419	171	94	239	228
740	93	117	235	58	95	81
741	428	160	413	91	159	261
742	393	371	12	81	137	477
743	216	467	362	47	120	335
744	452	52	254	81	109	201
745	117	83	235	17	127	460
746	346	463	137	4	258	115
747	319	214	179	64	62	358
748	466	152	261	71	192	297
749	15	224	159	69	302	362
750	316	148	388	93	311	135
751	88	189	51	69	362	49
752	97	111	453	48	452	351
753	183	432	343	77	32	248
754	247	324	239	49	198	167
755	276	322	154	38	185	5
756	16	75	141	43	94	49
757	129	67	335	36	103	275
758	406	35	48	2	276	7
759	201	344	102	9	399	474
760	138	170	383	10	82	270
761	323	418	191	18	57	261
762	378	421	378	40	2	222
763	27	288	98	45	79	368
764	49	391	296	76	375	129
765	373	470	344	2	78	443
766	332	93	320	33	107	144
767	212	37	458	64	41	86
768	451	269	183	14	384	368
769	82	419	219	70	138	471
770	224	74	350	93	241	54
771	316	256	147	62	192	129
772	185	318	68	61	396	245
773	239	129	199	18	191	259
774	408	277	407	89	467	253
775	3	443	443	32	161	13
776	213	72	455	22	190	51
777	143	119	222	62	144	97
778	129	161	257	50	472	199
779	453	424	199	26	456	278
780	337	168	287	18	352	393
781	382	413	260	73	242	401
782	238	8	76	7	248	9
783	13	425	280	88	433	76
784	405	169	311	32	8	100
785	215	36	152	56	426	282
786	275	261	144	54	349	213
787	9	473	408	10	332	152
788	386	173	126	35	109	334
789	329	221	406	89	17	296
790	253	464	378	26	91	90
791	309	208	156	54	195	194
792	108	345	56	66	37	305
793	39	155	3	87	221	379
794	472	99	444	81	325	398
795	469	297	173	28	83	445
796	49	400	79	7	363	428
797	33	409	462	33	142	205
798	65	367	50	71	312	60
799	172	180	308	55	394	76
800	393	49	81	68	370	367
801	468	431	349	42	445	161
802	8	4	36	5	175	119
803	111	366	449	58	454	188
804	266	54	281	27	96	260
805	148	184	437	64	18	473
806	68	397	313	42	149	391
807	455	61	473	13	468	186
808	109	364	392	13	209	363
809	46	302	403	5	72	430
810	149	45	107	9	153	451
811	165	234	334	7	415	348
812	58	370	15	44	80	138
813	299	467	295	74	127	76
814	323	245	138	3	352	233
815	270	423	179	30	285	400
816	136	26	170	25	197	344
817	58	221	322	3	184	184
818	359	324	15	15	329	79
819	16	414	454	31	428	27
820	477	404	387	19	406	373
821	242	138	166	46	147	417
822	24	314	79	91	71	124
823	377	421	168	6	364	254
824	147	20	443	65	247	428
825	365	244	404	65	184	176
826	133	192	327	19	348	2
827	341	460	242	60	356	231
828	213	403	193	63	172	352
829	397	236	79	83	265	331
830	282	307	134	73	90	434
831	155	385	208	96	129	259
832	414	194	324	41	402	352
833	404	199	386	55	361	243
834	370	334	169	62	402	367
835	188	428	204	48	15	469
836	234	457	125	50	150	242
837	236	272	17	73	157	348
838	328	7	359	29	93	108
839	322	290	429	64	60	245
840	75	443	385	64	468	70
841	182	105	37	46	321	171
842	432	194	389	7	235	409
843	15	405	3	32	303	19
844	309	216	172	19	281	364
845	163	307	402	4	409	390
846	92	297	127	33	109	184
847	149	356	309	26	36	298
848	203	113	271	34	452	256
849	167	258	100	36	466	123
850	233	408	438	62	159	318
851	451	101	138	3	240	48
852	376	13	361	59	15	6
853	408	165	139	49	98	459
854	294	395	169	37	123	330
855	169	7	125	73	97	245
856	312	455	227	29	95	49
857	157	296	106	7	414	123
858	197	377	65	18	243	260
859	435	326	102	80	162	229
860	236	238	272	11	47	227
861	187	437	206	79	289	392
862	126	441	464	84	52	302
863	9	261	408	57	471	304
864	119	209	465	1	477	285
865	171	198	33	93	112	435
866	149	259	391	21	319	13
867	423	139	44	58	22	259
868	38	220	269	87	314	110
869	326	175	394	28	289	409
870	248	192	84	86	465	386
871	210	443	284	69	59	202
872	226	384	407	85	16	65
873	466	310	57	93	475	434
874	123	184	478	43	244	125
875	307	87	116	8	233	67
876	285	54	271	67	450	105
877	14	370	18	41	133	463
878	53	378	258	52	303	402
879	255	298	376	80	313	323
880	309	142	319	51	174	232
881	409	396	96	59	155	458
882	30	361	480	65	232	274
883	202	400	8	40	52	446
884	80	289	124	36	108	185
885	9	69	352	66	317	12
886	347	357	399	72	43	469
887	232	346	152	49	408	408
888	247	199	214	80	296	331
889	124	242	81	81	361	269
890	375	132	333	85	389	307
891	333	231	445	53	304	372
892	83	139	419	11	313	180
893	117	371	435	51	368	222
894	413	127	108	57	214	27
895	404	45	464	5	379	232
896	220	443	372	70	113	5
897	372	286	257	64	352	313
898	26	358	41	38	43	99
899	132	166	321	94	50	366
900	309	39	282	88	254	297
901	377	369	83	70	57	406
902	14	188	320	37	332	47
903	112	9	328	55	130	24
904	132	188	343	75	220	170
905	224	310	136	20	166	115
906	438	76	473	9	51	361
907	174	267	332	13	75	403
908	107	395	185	12	113	246
909	349	446	435	44	180	429
910	223	5	135	88	27	391
911	178	61	83	88	179	437
912	232	118	345	80	332	328
913	249	362	195	59	385	63
914	292	214	379	89	289	155
915	169	453	270	39	131	277
916	60	39	283	45	100	230
917	249	344	76	35	43	355
918	129	240	132	64	456	189
919	218	349	436	62	321	105
920	467	183	452	38	387	439
921	353	301	438	37	345	332
922	159	314	468	55	466	122
923	249	439	112	45	178	320
924	427	21	32	92	135	275
925	416	449	121	67	475	480
926	422	168	431	72	405	80
927	317	162	390	53	63	313
928	66	236	86	44	105	214
929	92	355	68	37	233	89
930	436	334	475	16	360	27
931	265	362	303	48	278	389
932	227	47	480	78	280	263
933	81	475	386	68	312	305
934	47	445	398	8	337	252
935	298	416	228	82	450	256
936	332	299	89	33	138	250
937	135	205	159	62	354	298
938	303	275	78	35	102	404
939	138	139	279	88	111	132
940	47	430	137	1	14	195
941	108	348	391	31	259	308
942	432	320	125	71	415	472
943	343	223	277	6	275	266
944	201	72	258	85	336	392
945	236	353	22	84	474	151
946	11	202	472	31	267	171
947	430	408	120	10	420	115
948	106	423	9	74	58	378
949	474	223	406	14	395	13
950	97	11	110	89	240	224
951	132	466	354	11	302	334
952	285	133	402	31	205	284
953	298	79	310	42	345	457
954	378	88	131	49	73	285
955	51	363	283	94	79	423
956	471	368	333	61	128	153
957	109	31	211	25	103	57
958	69	106	224	3	369	119
959	108	158	424	58	338	364
960	322	305	156	57	288	183
961	339	376	340	25	304	316
962	29	443	293	35	375	450
963	439	458	126	79	10	27
964	125	302	327	11	228	294
965	257	464	80	72	62	172
966	282	159	313	54	223	371
967	108	49	391	71	427	337
968	463	474	329	81	207	63
969	257	234	388	15	348	143
970	307	355	202	10	13	400
971	86	296	123	3	422	196
972	445	345	177	81	327	377
973	193	474	357	81	117	426
974	51	456	207	36	387	380
975	330	301	391	42	195	3
976	227	477	326	39	17	271
977	257	460	329	21	87	280
978	262	39	434	53	236	349
979	105	196	226	37	101	179
980	247	157	75	84	189	65
981	168	428	431	84	350	191
982	356	348	386	61	204	263
983	175	151	166	33	179	220
984	294	383	207	81	55	139
985	249	318	445	23	95	145
986	419	446	2	49	114	200
987	119	430	45	18	468	94
988	90	224	461	5	231	318
989	447	392	182	65	459	4
990	81	197	135	46	376	111
991	205	3	217	63	17	158
992	56	393	448	33	420	81
993	389	131	206	33	95	447
994	460	108	185	88	383	254
995	123	370	112	2	300	47
996	211	101	331	25	131	192
997	371	246	237	15	40	244
998	405	326	443	82	331	429
999	245	365	346	53	429	17
1000	361	190	337	59	53	45
1001	372	307	392	21	160	240
1002	395	1	35	54	204	472
1003	416	387	177	93	364	215
1004	454	355	164	42	287	138
1005	430	169	331	22	139	172
1006	136	199	473	72	439	437
1007	338	261	130	14	98	104
1008	86	358	24	29	234	214
1009	456	393	446	76	199	392
1010	8	160	184	71	109	448
1011	268	37	95	70	119	249
1012	293	318	68	42	82	106
1013	96	301	296	76	276	66
1014	355	239	478	39	6	385
1015	365	46	3	86	446	360
1016	139	284	371	2	76	463
1017	198	90	8	12	358	147
1018	97	333	110	95	27	342
1019	94	37	117	85	30	160
1020	11	107	77	53	303	22
1021	244	375	274	20	234	185
1022	77	10	302	23	138	101
1023	143	163	63	53	115	188
1024	353	435	329	74	131	367
1025	235	115	333	12	252	133
1026	92	34	191	21	192	217
1027	29	165	127	19	1	38
1028	44	112	427	4	3	74
1029	29	58	294	74	39	271
1030	146	91	237	19	218	174
1031	416	188	380	74	370	232
1032	135	175	385	57	155	116
1033	19	30	30	73	282	463
1034	182	16	25	56	17	53
1035	133	279	252	42	339	3
1036	340	314	430	79	464	326
1037	475	280	215	63	440	84
1038	394	312	433	57	282	407
1039	138	40	410	54	244	362
1040	22	316	211	45	156	450
1041	183	444	245	73	85	243
1042	205	370	384	47	100	119
1043	13	89	419	7	178	89
1044	169	6	203	9	224	12
1045	383	457	281	47	229	39
1046	91	271	405	9	442	23
1047	254	192	219	15	368	322
1048	403	457	295	40	167	262
1049	91	461	427	65	387	144
1050	171	90	274	75	336	8
1051	193	258	296	63	58	139
1052	270	340	62	3	301	46
1053	218	220	155	54	434	17
1054	465	271	359	50	4	264
1055	374	77	480	33	479	388
1056	113	106	304	95	331	142
1057	443	411	137	12	248	290
1058	231	16	439	42	318	468
1059	430	393	219	76	460	320
1060	343	73	239	25	287	261
1061	178	346	366	69	14	232
1062	207	66	182	83	472	456
1063	369	15	396	73	355	338
1064	193	161	95	73	161	92
1065	372	144	320	26	41	434
1066	354	18	150	89	323	34
1067	402	370	363	76	22	118
1068	351	31	406	3	131	298
1069	401	387	240	60	445	66
1070	301	157	459	77	470	262
1071	96	24	11	14	247	433
1072	52	191	171	45	393	87
1073	341	424	13	77	198	413
1074	370	367	214	36	180	42
1075	234	66	286	49	171	219
1076	218	321	221	62	315	148
1077	255	250	245	30	267	416
1078	371	419	54	45	235	200
1079	221	193	107	50	85	98
1080	261	91	3	33	166	255
1081	316	66	431	69	443	48
1082	210	22	234	43	188	203
1083	215	386	162	84	457	324
1084	174	57	141	29	355	441
1085	281	466	451	93	53	122
1086	330	464	265	7	250	452
1087	163	461	95	71	246	374
1088	50	352	374	53	208	139
1089	208	165	201	13	33	118
1090	214	463	99	26	453	442
1091	349	453	227	58	104	341
1092	20	446	403	70	202	10
1093	16	168	427	4	208	119
1094	368	473	358	79	194	413
1095	16	165	450	43	297	14
1096	312	107	124	24	25	283
1097	295	359	316	38	435	416
1098	102	106	318	70	342	304
1099	226	168	434	41	95	141
1100	354	203	392	3	472	100
1101	353	250	75	49	228	277
1102	351	231	327	84	351	157
1103	159	226	138	90	123	260
1104	452	18	248	42	117	29
1105	348	365	203	64	303	380
1106	54	359	43	28	419	329
1107	89	395	141	39	309	399
1108	261	69	38	72	218	401
1109	196	327	262	82	378	37
1110	443	3	382	62	222	229
1111	437	419	217	78	434	115
1112	293	3	210	48	471	457
1113	41	263	158	96	332	248
1114	341	82	402	41	312	40
1115	136	298	336	43	429	224
1116	464	12	388	34	8	273
1117	382	252	144	32	366	68
1118	286	233	258	31	363	416
1119	113	138	197	73	409	271
1120	173	72	159	92	252	180
1121	27	253	31	6	343	259
1122	17	240	229	34	461	3
1123	29	21	151	82	219	342
1124	191	167	36	7	346	255
1125	74	184	318	35	292	470
1126	251	423	250	45	122	245
1127	453	290	260	73	334	351
1128	85	200	405	70	421	164
1129	433	347	12	40	63	244
1130	394	36	55	86	245	62
1131	84	462	32	90	191	455
1132	437	139	114	70	15	431
1133	417	17	325	59	139	11
1134	33	310	298	87	266	4
1135	241	473	148	11	43	138
1136	239	299	266	95	98	451
1137	104	344	238	56	464	446
1138	186	469	26	25	314	78
1139	234	429	19	42	99	305
1140	189	376	269	36	214	356
1141	426	246	305	83	52	268
1142	325	399	133	64	216	191
1143	172	126	170	81	466	469
1144	331	100	123	92	270	454
1145	462	330	270	16	244	201
1146	469	178	470	65	41	193
1147	3	148	303	30	116	405
1148	432	313	44	23	121	38
1149	459	177	357	19	377	123
1150	108	41	232	59	194	270
1151	423	257	29	29	304	461
1152	230	326	29	76	108	188
1153	370	157	208	51	129	97
1154	249	210	357	62	317	36
1155	397	336	294	5	358	187
1156	17	200	405	9	442	308
1157	356	305	413	90	81	48
1158	355	406	196	65	235	245
1159	144	327	56	15	324	89
1160	100	295	185	58	328	14
1161	203	8	64	34	356	131
1162	204	458	208	11	228	178
1163	387	306	221	16	328	121
1164	32	200	466	10	167	331
1165	125	327	370	44	78	75
1166	104	327	281	96	398	422
1167	70	393	25	57	92	410
1168	26	14	359	68	139	207
1169	123	144	361	85	362	362
1170	30	257	204	29	92	431
1171	434	210	373	27	442	299
1172	345	143	183	71	451	9
1173	146	20	28	41	153	166
1174	254	415	101	28	278	146
1175	398	345	274	47	152	76
1176	304	53	15	87	298	358
1177	66	295	429	50	324	173
1178	470	17	24	84	414	414
1179	306	431	456	85	143	381
1180	274	72	161	51	382	149
1181	59	359	450	51	276	366
1182	82	370	54	47	480	17
1183	129	315	183	74	354	3
1184	16	8	353	5	15	115
1185	21	43	311	19	95	81
1186	257	414	25	88	157	458
1187	13	136	381	94	335	252
1188	55	113	437	46	251	132
1189	353	156	455	53	145	46
1190	320	211	114	76	46	210
1191	431	14	344	18	357	133
1192	88	168	191	9	74	72
1193	124	47	29	16	447	202
1194	157	254	443	70	94	309
1195	392	172	414	80	477	268
1196	200	413	364	80	72	227
1197	79	147	432	56	326	220
1198	141	131	250	18	217	47
1199	150	305	370	83	81	383
1200	201	128	234	72	405	266
1201	22	438	102	31	279	189
1202	375	327	305	23	369	445
1203	150	318	390	11	77	106
1204	368	381	442	1	375	17
1205	241	374	400	82	439	160
1206	300	416	209	36	301	30
1207	401	54	39	37	53	49
1208	396	256	169	70	135	5
1209	311	417	51	84	39	109
1210	407	177	115	53	148	309
1211	198	384	127	93	306	51
1212	346	410	425	40	457	41
1213	446	415	239	61	440	19
1214	161	258	118	96	128	253
1215	284	130	93	41	306	180
1216	322	314	195	96	154	196
1217	205	52	45	87	39	203
1218	8	297	1	41	408	102
1219	36	213	192	60	473	70
1220	70	94	111	76	41	371
1221	45	123	243	45	416	225
1222	141	334	115	1	180	376
1223	301	264	366	6	51	416
1224	285	209	42	25	38	429
1225	222	478	479	51	122	220
1226	246	398	149	83	294	450
1227	50	171	241	74	98	19
1228	139	388	389	34	406	224
1229	408	277	2	50	97	201
1230	137	24	423	37	341	383
1231	303	398	450	56	165	462
1232	183	176	252	4	9	463
1233	384	296	107	40	317	120
1234	173	430	43	50	37	205
1235	356	346	476	79	268	298
1236	408	275	295	14	22	102
1237	13	195	222	68	409	460
1238	103	221	276	86	449	221
1239	98	344	209	82	145	46
1240	60	261	264	92	460	51
1241	476	90	146	27	212	193
1242	195	146	330	81	262	474
1243	108	158	226	54	207	34
1244	13	144	185	89	366	84
1245	125	63	429	92	391	468
1246	127	54	21	76	107	215
1247	249	442	343	47	154	44
1248	307	227	227	56	115	60
1249	68	446	310	24	53	352
1250	327	421	118	28	249	384
1251	307	140	223	32	213	11
1252	410	305	332	12	144	392
1253	237	439	471	22	143	332
1254	408	278	390	44	174	326
1255	308	369	65	30	147	191
1256	153	47	272	83	205	205
1257	289	206	146	94	414	142
1258	45	283	346	60	217	172
1259	56	412	248	58	145	119
1260	49	416	187	25	294	414
1261	360	344	99	50	394	455
1262	268	462	19	20	301	225
1263	350	270	93	37	236	43
1264	263	236	265	6	386	453
1265	344	442	52	89	40	29
1266	400	229	209	72	126	66
1267	373	188	143	8	412	280
1268	394	89	458	68	35	57
1269	323	268	41	9	253	399
1270	418	254	31	93	263	89
1271	329	260	449	10	96	126
1272	412	117	381	95	41	28
1273	116	232	123	35	413	111
1274	438	231	169	55	13	314
1275	391	147	163	29	18	234
1276	445	141	14	67	452	283
1277	296	291	23	93	133	248
1278	157	148	169	81	314	177
1279	302	127	229	18	8	248
1280	31	178	153	91	138	142
1281	98	197	125	8	176	333
1282	53	315	62	50	445	42
1283	469	330	138	15	310	106
1284	297	52	356	44	375	119
1285	363	309	157	42	199	275
1286	404	145	279	12	150	376
1287	176	479	142	16	448	39
1288	172	240	244	91	78	253
1289	182	419	70	64	195	118
1290	142	123	3	39	204	372
1291	127	230	466	48	217	293
1292	439	436	78	54	441	400
1293	129	163	448	30	40	269
1294	102	178	426	87	176	68
1295	478	44	217	86	380	158
1296	245	181	84	90	321	413
1297	250	188	340	19	367	154
1298	122	339	107	54	181	18
1299	248	269	269	62	391	34
1300	178	445	209	75	66	187
1301	458	225	261	87	230	392
1302	148	228	8	38	335	402
1303	32	221	371	3	413	185
1304	119	163	365	48	143	265
1305	231	176	10	84	221	320
1306	162	64	230	37	240	284
1307	38	173	104	19	144	236
1308	137	479	408	91	400	353
1309	218	254	475	52	324	269
1310	275	179	4	91	150	285
1311	353	428	470	92	341	211
1312	268	253	183	15	261	32
1313	136	248	466	60	331	179
1314	299	454	202	12	394	479
1315	350	33	414	70	299	215
1316	11	318	143	94	365	51
1317	455	42	410	91	305	411
1318	118	347	463	45	150	469
1319	277	86	399	79	339	283
1320	401	306	432	67	312	327
1321	335	412	7	53	202	142
1322	33	224	183	32	313	247
1323	116	374	55	30	223	460
1324	256	279	458	45	277	285
1325	216	459	218	73	319	474
1326	433	226	287	63	86	439
1327	105	150	410	5	277	338
1328	59	37	30	71	437	72
1329	87	100	207	36	128	326
1330	253	366	459	35	7	360
1331	1	139	371	8	428	475
1332	142	321	160	54	245	231
1333	38	361	38	71	305	378
1334	229	447	341	34	9	371
1335	426	480	142	45	192	252
1336	364	143	71	24	74	252
1337	9	321	114	4	392	442
1338	82	229	35	44	354	221
1339	124	222	387	1	274	281
1340	143	222	179	26	130	46
1341	396	377	421	20	12	356
1342	432	423	134	11	415	429
1343	356	164	196	70	302	123
1344	275	55	446	86	247	318
1345	379	144	467	54	239	247
1346	446	442	20	27	55	319
1347	466	333	202	38	391	470
1348	341	476	353	19	18	286
1349	278	87	168	93	477	85
1350	121	262	112	69	290	263
1351	396	116	279	79	68	67
1352	35	1	38	63	194	170
1353	218	228	208	68	28	448
1354	118	345	408	23	175	157
1355	29	284	48	33	254	345
1356	53	342	322	52	252	235
1357	278	31	173	66	386	463
1358	327	238	131	30	266	144
1359	83	181	150	35	383	93
1360	339	221	254	32	283	70
1361	208	100	8	38	116	270
1362	478	334	262	84	162	408
1363	219	269	202	87	211	383
1364	291	49	153	15	451	107
1365	364	263	103	15	110	457
1366	133	270	413	52	422	266
1367	207	82	54	41	47	395
1368	344	101	89	61	155	289
1369	397	425	28	42	212	61
1370	343	328	73	45	5	35
1371	183	213	288	40	396	10
1372	181	314	354	52	365	15
1373	421	51	286	35	436	133
1374	348	334	329	88	84	384
1375	89	36	94	86	29	306
1376	65	275	172	15	372	140
1377	387	393	425	58	222	316
1378	226	56	99	6	405	112
1379	390	391	9	29	412	337
1380	305	370	49	80	219	134
1381	280	293	332	13	181	18
1382	446	80	236	81	417	240
1383	70	131	187	33	322	22
1384	194	289	252	67	201	302
1385	283	89	357	10	380	426
1386	117	291	32	44	434	182
1387	312	13	299	60	418	285
1388	117	129	396	29	154	321
1389	347	208	425	3	326	194
1390	230	313	278	54	1	399
1391	32	212	324	34	452	469
1392	136	382	287	89	167	357
1393	272	386	198	89	369	377
1394	384	122	50	31	46	88
1395	374	422	455	13	474	354
1396	328	474	111	51	19	221
1397	137	147	59	38	453	166
1398	333	260	24	45	303	189
1399	212	148	109	39	321	204
1400	118	121	250	8	11	380
1401	380	415	260	2	182	93
1402	346	320	393	31	273	15
1403	428	183	94	96	182	388
1404	340	57	251	72	326	313
1405	51	457	390	4	165	225
1406	216	314	446	27	35	79
1407	188	165	148	83	158	317
1408	213	235	306	20	450	24
1409	215	275	309	71	142	103
1410	406	360	149	27	89	279
1411	5	246	141	81	19	288
1412	247	232	128	57	383	426
1413	340	184	436	70	112	370
1414	182	104	69	91	169	84
1415	359	450	93	6	371	338
1416	247	434	323	65	109	259
1417	163	441	282	91	149	171
1418	291	19	322	30	436	61
1419	398	387	134	12	241	127
1420	283	24	162	83	2	216
1421	414	235	471	33	69	95
1422	410	195	317	37	447	132
1423	319	256	194	89	113	31
1424	451	447	469	31	383	391
1425	462	314	434	46	119	278
1426	37	407	459	5	35	169
1427	124	287	443	12	125	475
1428	30	149	117	35	338	312
1429	142	250	451	66	288	126
1430	157	252	381	5	305	373
1431	93	444	177	27	119	45
1432	315	347	296	61	147	258
1433	442	54	287	12	300	419
1434	264	185	335	85	17	429
1435	226	244	100	18	332	26
1436	201	200	209	49	319	296
1437	444	448	274	96	32	221
1438	156	343	386	45	423	330
1439	151	478	310	38	385	200
1440	341	451	3	46	479	390
1441	111	436	169	65	256	1
1442	285	161	347	29	230	158
1443	173	241	36	75	403	201
1444	88	58	228	68	127	428
1445	240	55	411	73	385	34
1446	404	455	109	60	11	449
1447	298	310	212	28	303	24
1448	295	76	452	24	45	15
1449	231	85	18	82	34	12
1450	178	12	428	1	211	357
1451	127	210	439	6	404	2
1452	70	14	478	77	45	161
1453	79	141	166	68	278	479
1454	109	466	181	89	261	203
1455	462	211	235	16	409	289
1456	352	330	422	93	53	311
1457	473	253	413	69	347	373
1458	33	42	354	28	53	424
1459	29	277	268	21	415	438
1460	104	20	400	36	381	436
1461	431	323	171	51	468	155
1462	171	112	370	75	376	106
1463	158	245	448	48	386	1
1464	131	412	359	60	125	426
1465	214	408	175	81	113	130
1466	360	434	460	28	21	271
1467	151	108	224	71	21	439
1468	158	37	290	1	197	117
1469	428	372	248	54	220	229
1470	234	137	402	28	10	14
1471	115	124	175	34	142	196
1472	315	155	114	18	277	405
1473	365	21	257	27	70	345
1474	454	195	372	43	114	78
1475	186	141	215	47	407	297
1476	375	381	26	8	387	320
1477	25	296	153	35	167	100
1478	235	325	84	10	238	136
1479	340	211	144	38	382	379
1480	378	91	333	6	472	425
1481	212	126	431	27	175	11
1482	326	358	185	21	247	366
1483	35	272	158	6	480	174
1484	176	443	45	20	37	29
1485	452	341	108	17	313	318
1486	48	414	204	7	235	415
1487	468	377	360	25	232	28
1488	123	437	330	38	184	289
1489	448	263	277	59	373	406
1490	322	1	189	70	468	250
1491	283	27	431	47	287	330
1492	287	472	305	12	407	107
1493	314	473	259	86	339	443
1494	472	339	106	93	455	167
1495	213	309	314	59	14	308
1496	246	243	153	70	432	212
1497	328	249	284	61	448	166
1498	332	176	351	42	228	89
1499	280	129	53	80	173	381
1500	347	246	446	35	348	311
1501	258	89	153	27	331	160
1502	75	392	441	66	106	372
1503	324	292	307	41	316	59
1504	449	155	3	78	167	167
1505	57	464	113	26	153	388
1506	403	185	243	3	103	262
1507	374	125	471	58	81	389
1508	402	8	175	25	412	189
1509	341	97	339	33	169	44
1510	139	110	369	68	399	88
1511	469	445	469	55	60	199
1512	18	470	470	55	52	210
1513	349	2	287	44	34	218
1514	452	261	3	47	27	295
1515	476	119	461	56	156	203
1516	275	364	93	91	286	82
1517	144	367	411	32	169	269
1518	429	65	115	44	461	363
1519	72	249	248	30	355	469
1520	113	212	299	33	273	478
1521	42	39	309	41	270	51
1522	153	54	325	36	383	95
1523	167	273	220	80	203	275
1524	293	185	238	31	70	308
1525	370	471	346	28	175	313
1526	364	87	200	47	344	163
1527	255	96	36	91	343	478
1528	423	369	128	79	153	132
1529	31	263	204	81	339	81
1530	440	388	50	2	419	40
1531	303	110	397	51	216	176
1532	381	301	245	8	401	295
1533	245	386	432	25	50	243
1534	105	198	149	56	395	240
1535	272	17	445	73	425	273
1536	154	43	447	70	335	448
1537	242	112	351	27	245	230
1538	61	203	1	83	179	95
1539	175	269	449	92	460	8
1540	66	299	448	60	148	154
1541	376	10	56	22	32	213
1542	91	7	173	41	255	447
1543	145	242	251	9	424	105
1544	49	156	92	91	242	68
1545	229	451	298	29	95	58
1546	315	438	185	66	342	321
1547	25	31	231	72	167	281
1548	285	20	430	12	36	150
1549	150	380	44	70	246	199
1550	283	24	87	91	112	158
1551	134	356	73	80	193	240
1552	90	211	54	38	368	168
1553	109	214	8	26	388	329
1554	143	386	371	94	360	133
1555	404	98	290	69	99	376
1556	94	111	351	59	386	403
1557	74	246	338	57	187	434
1558	330	101	22	40	51	328
1559	61	42	1	94	477	272
1560	227	170	126	34	330	90
1561	273	296	166	73	243	213
1562	256	147	380	1	20	232
1563	405	366	304	82	14	184
1564	143	194	379	77	418	282
1565	18	233	333	36	132	230
1566	411	372	282	72	179	221
1567	239	100	32	24	472	250
1568	113	49	297	83	294	433
1569	357	6	445	25	112	355
1570	366	123	344	77	113	152
1571	104	66	169	57	279	331
1572	375	203	220	54	133	386
1573	161	310	223	2	234	253
1574	444	114	216	7	134	409
1575	23	173	376	37	465	46
1576	380	316	260	95	26	274
1577	125	32	449	40	248	55
1578	278	133	31	73	281	150
1579	457	256	284	55	43	55
1580	308	337	63	23	43	243
1581	343	172	468	48	365	208
1582	295	182	36	73	407	81
1583	338	34	270	79	145	247
1584	298	400	146	31	398	279
1585	410	36	18	44	132	353
1586	479	452	353	59	29	255
1587	111	132	344	80	278	248
1588	338	138	49	91	158	133
1589	353	383	342	71	344	125
1590	436	266	389	36	75	409
1591	277	255	91	40	438	56
1592	333	381	329	40	173	133
1593	250	57	187	71	132	56
1594	345	30	14	41	78	418
1595	263	265	335	51	56	94
1596	151	388	10	62	347	260
1597	392	317	264	46	274	275
1598	191	4	58	35	277	330
1599	472	373	94	46	413	254
1600	162	112	315	14	194	135
1601	109	330	254	49	291	403
1602	115	408	474	55	133	393
1603	168	153	374	3	315	275
1604	324	375	315	88	303	287
1605	347	146	235	1	191	190
1606	441	36	29	92	298	469
1607	276	352	237	66	118	360
1608	45	308	97	90	431	322
1609	395	218	126	76	98	267
1610	33	444	78	88	451	321
1611	447	315	82	14	75	132
1612	146	22	125	4	410	114
1613	191	294	33	52	120	385
1614	172	49	244	65	453	84
1615	190	363	196	54	129	412
1616	75	151	281	75	48	182
1617	163	96	447	46	354	120
1618	395	256	57	49	107	178
1619	154	319	246	3	434	44
1620	435	362	258	6	70	7
1621	137	67	96	65	177	416
1622	368	158	272	17	473	207
1623	314	361	17	23	168	193
1624	157	268	120	60	16	147
1625	244	326	120	31	224	329
1626	6	436	31	80	121	474
1627	38	102	128	10	406	57
1628	282	423	446	56	402	187
1629	171	219	335	61	34	363
1630	225	346	218	60	228	472
1631	133	90	371	10	243	45
1632	469	64	314	52	437	105
1633	387	70	344	40	50	328
1634	46	130	347	34	414	112
1635	257	434	114	50	180	439
1636	339	178	472	73	398	336
1637	182	399	446	6	32	283
1638	51	359	285	54	31	130
1639	210	190	165	4	191	80
1640	4	198	9	78	193	228
1641	109	446	446	32	442	251
1642	94	158	252	52	380	36
1643	52	271	190	33	109	177
1644	148	46	118	85	331	31
1645	413	268	354	26	394	271
1646	71	152	25	96	272	326
1647	369	92	372	86	154	363
1648	382	68	306	38	399	71
1649	222	86	254	45	468	453
1650	269	263	196	56	19	168
1651	222	226	344	68	288	34
1652	209	380	263	37	298	154
1653	428	147	257	29	337	250
1654	306	8	66	43	54	446
1655	304	260	158	95	156	276
1656	32	80	62	67	44	342
1657	430	140	289	79	220	311
1658	290	8	338	79	111	428
1659	123	32	113	10	213	406
1660	118	360	200	65	132	81
1661	303	254	452	68	129	76
1662	236	290	110	36	121	75
1663	254	359	179	52	410	375
1664	442	211	211	53	299	246
1665	261	408	238	80	229	30
1666	78	98	377	23	55	141
1667	225	89	232	33	1	387
1668	441	365	97	70	169	9
1669	466	28	390	76	364	235
1670	93	326	447	67	334	404
1671	163	104	35	59	463	452
1672	257	329	8	12	145	435
1673	203	1	142	27	33	326
1674	229	457	53	12	24	71
1675	31	204	93	5	257	186
1676	315	287	249	8	253	445
1677	381	81	407	30	262	296
1678	354	117	418	29	247	84
1679	394	311	302	46	362	103
1680	429	139	246	78	153	279
1681	114	415	59	34	303	434
1682	207	469	477	67	385	127
1683	23	188	353	27	93	209
1684	315	99	3	55	25	405
1685	99	391	106	55	388	386
1686	28	27	6	43	179	254
1687	175	221	408	24	462	361
1688	324	265	381	53	172	261
1689	169	119	43	91	195	235
1690	257	58	232	23	135	478
1691	86	322	300	64	45	427
1692	204	270	13	31	203	184
1693	59	217	434	95	37	85
1694	258	365	189	60	238	4
1695	19	414	341	4	458	418
1696	178	338	246	46	350	444
1697	189	193	356	87	280	189
1698	115	405	366	28	236	197
1699	385	233	138	66	29	375
1700	477	347	333	40	277	353
1701	171	77	254	64	165	437
1702	403	416	222	90	146	471
1703	230	241	373	71	253	346
1704	419	377	207	26	330	183
1705	17	310	22	66	80	357
1706	442	325	174	30	49	288
1707	176	103	355	21	326	258
1708	107	316	20	30	83	142
1709	260	68	155	48	78	5
1710	267	374	412	11	50	3
1711	107	166	346	25	275	97
1712	231	101	65	37	462	131
1713	404	252	442	32	394	352
1714	158	146	145	20	226	170
1715	389	428	140	55	42	45
1716	267	1	121	37	249	247
1717	424	114	425	75	147	409
1718	79	419	268	39	217	279
1719	461	434	414	90	302	137
1720	396	264	20	55	298	324
1721	303	48	418	48	171	427
1722	46	428	467	44	259	39
1723	108	330	346	22	233	249
1724	73	435	120	87	445	283
1725	128	436	388	90	318	333
1726	355	181	109	93	191	11
1727	328	30	148	88	350	144
1728	177	408	441	64	43	118
1729	173	9	328	47	258	273
1730	393	138	293	57	463	246
1731	109	203	233	51	378	27
1732	269	37	139	46	261	261
1733	227	469	466	5	447	13
1734	417	41	357	48	340	117
1735	239	98	157	57	246	140
1736	51	360	66	15	94	259
1737	193	216	218	70	44	94
1738	138	279	438	77	332	153
1739	157	135	171	37	162	62
1740	216	350	472	81	383	321
1741	281	190	114	47	231	97
1742	468	195	86	30	207	215
1743	117	251	295	57	89	298
1744	69	209	204	1	391	68
1745	140	173	265	68	181	181
1746	152	448	190	40	386	62
1747	359	355	101	67	212	448
1748	65	248	124	71	163	197
1749	298	206	160	59	169	167
1750	179	314	150	42	401	162
1751	377	105	87	21	291	234
1752	352	336	306	79	49	138
1753	341	192	444	12	179	358
1754	33	10	430	60	72	471
1755	347	360	54	54	363	462
1756	58	148	41	91	321	164
1757	9	386	61	59	143	329
1758	471	305	388	17	160	137
1759	381	54	334	79	132	434
1760	399	249	127	3	465	434
1761	443	289	293	44	293	157
1762	87	249	393	58	31	179
1763	273	446	205	78	319	271
1764	121	330	463	18	300	294
1765	429	181	366	66	229	454
1766	58	442	17	69	93	376
1767	97	50	473	35	301	326
1768	354	300	9	45	89	84
1769	163	112	197	44	10	224
1770	422	308	134	69	286	6
1771	428	67	413	23	168	178
1772	295	403	117	45	62	386
1773	26	377	354	13	407	156
1774	341	82	196	76	479	280
1775	396	278	477	50	207	69
1776	175	329	221	1	136	441
1777	328	307	260	85	340	234
1778	258	117	212	59	9	13
1779	478	22	422	64	360	309
1780	392	215	278	41	367	56
1781	121	143	184	19	2	399
1782	182	176	371	56	65	404
1783	422	292	339	90	432	341
1784	292	386	301	30	133	371
1785	202	454	432	26	450	135
1786	83	132	217	61	451	37
1787	148	233	465	54	156	14
1788	447	221	441	26	10	83
1789	394	20	412	8	311	358
1790	94	77	173	1	423	349
1791	40	27	436	13	193	249
1792	400	108	262	26	382	223
1793	93	433	97	9	202	409
1794	338	133	316	69	107	35
1795	149	291	151	17	287	137
1796	362	68	286	53	11	50
1797	195	40	14	3	384	308
1798	48	332	292	45	18	149
1799	166	124	336	5	370	176
1800	27	14	375	59	426	10
1801	174	427	467	12	106	301
1802	308	2	10	40	61	408
1803	74	443	17	11	426	48
1804	227	187	138	28	196	195
1805	398	219	7	81	265	211
1806	233	369	358	13	447	97
1807	208	333	78	56	66	281
1808	429	330	334	24	445	467
1809	394	444	42	75	444	312
1810	127	195	398	23	213	386
1811	382	413	220	17	441	161
1812	196	224	108	39	437	298
1813	468	477	333	76	286	177
1814	272	118	455	18	195	409
1815	52	399	323	17	373	305
1816	361	305	357	16	297	151
1817	331	393	449	61	450	418
1818	65	279	250	81	317	332
1819	11	360	407	19	113	350
1820	147	302	382	33	403	32
1821	139	334	235	37	33	312
1822	37	431	432	26	205	316
1823	68	76	406	88	336	273
1824	350	34	219	84	353	23
1825	149	4	206	15	333	28
1826	112	71	95	35	34	167
1827	229	386	290	96	473	300
1828	93	151	215	21	31	480
1829	151	55	418	39	277	434
1830	53	302	359	53	27	298
1831	187	94	7	12	284	71
1832	126	257	282	19	314	225
1833	108	98	471	87	35	438
1834	309	378	306	70	22	24
1835	345	260	460	50	59	284
1836	247	448	14	45	371	43
1837	120	426	312	60	298	454
1838	131	428	259	63	233	415
1839	18	172	178	96	230	95
1840	53	172	128	33	308	171
1841	127	277	340	23	186	219
1842	434	139	414	31	58	139
1843	391	92	126	10	269	110
1844	474	247	127	17	25	103
1845	292	430	246	79	175	223
1846	29	191	148	42	293	474
1847	67	179	10	70	258	73
1848	231	342	316	52	107	7
1849	132	297	66	43	12	438
1850	414	24	48	96	433	91
1851	205	480	345	44	31	463
1852	291	323	435	92	334	182
1853	90	32	331	47	451	74
1854	27	324	332	24	272	441
1855	138	253	127	77	42	438
1856	290	439	436	80	385	478
1857	77	192	243	27	449	467
1858	177	17	377	15	427	236
1859	193	202	203	78	100	232
1860	470	357	334	75	352	437
1861	415	158	429	65	358	294
1862	2	147	394	75	199	327
1863	373	121	359	3	149	464
1864	441	20	73	87	270	219
1865	279	403	217	42	464	315
1866	328	118	222	74	259	173
1867	126	229	148	9	309	376
1868	11	229	10	35	18	301
1869	129	182	143	59	103	146
1870	232	478	301	48	133	370
1871	289	80	237	10	157	161
1872	24	181	113	50	161	346
1873	239	130	354	9	122	198
1874	260	310	196	32	376	317
1875	6	444	35	43	91	389
1876	286	223	236	80	101	147
1877	113	23	352	38	30	141
1878	78	320	185	67	267	413
1879	171	278	81	6	313	367
1880	172	48	159	32	480	171
1881	92	25	49	36	142	53
1882	193	480	420	69	227	198
1883	440	458	66	22	429	430
1884	170	474	86	22	310	137
1885	440	386	123	31	398	23
1886	27	304	468	57	36	18
1887	294	363	311	94	331	94
1888	387	440	285	74	171	170
1889	29	396	148	36	253	247
1890	129	204	85	34	150	393
1891	307	238	230	21	399	293
1892	72	33	204	17	474	294
1893	127	2	60	34	121	6
1894	191	213	212	54	114	23
1895	387	406	299	43	192	147
1896	298	11	97	38	6	173
1897	348	1	449	3	229	32
1898	167	385	446	34	274	405
1899	382	87	95	89	243	312
1900	247	427	47	57	371	199
1901	393	476	288	40	430	475
1902	259	110	73	25	21	186
1903	325	435	179	48	331	176
1904	435	478	62	86	422	349
1905	463	208	269	85	58	384
1906	277	411	213	31	149	126
1907	313	170	59	57	235	159
1908	196	185	198	22	24	111
1909	134	430	51	6	124	118
1910	324	411	292	32	9	307
1911	235	236	394	11	252	58
1912	182	319	134	8	125	468
1913	68	264	235	6	79	4
1914	253	192	268	1	141	61
1915	168	224	49	78	17	354
1916	396	202	100	81	53	347
1917	351	117	435	32	334	323
1918	251	55	129	40	340	239
1919	71	322	109	62	133	196
1920	194	473	351	2	57	213
1921	377	300	165	42	259	297
1922	247	75	335	6	129	466
1923	69	291	415	80	270	361
1924	120	334	227	50	27	2
1925	321	159	127	8	18	277
1926	313	217	199	8	360	232
1927	309	63	277	93	141	79
1928	434	274	145	43	264	135
1929	265	278	214	42	323	269
1930	472	308	261	70	167	108
1931	379	224	271	58	445	436
1932	92	372	38	74	221	396
1933	277	333	388	81	232	343
1934	323	327	353	96	52	292
1935	64	2	101	83	247	99
1936	451	150	319	83	271	137
1937	374	239	166	10	238	87
1938	258	444	421	91	181	255
1939	317	97	278	62	325	163
1940	281	356	212	43	327	222
1941	280	314	32	17	236	236
1942	409	152	401	71	14	125
1943	342	313	416	51	96	374
1944	309	286	199	91	199	155
1945	137	240	64	28	29	379
1946	41	67	46	33	56	388
1947	58	469	378	66	191	298
1948	411	474	268	39	61	159
1949	387	402	358	42	278	401
1950	173	281	457	33	342	470
1951	192	418	244	1	129	43
1952	313	302	163	31	220	93
1953	64	192	394	88	376	438
1954	49	252	239	91	451	141
1955	395	255	96	49	440	157
1956	235	115	49	14	368	1
1957	48	172	365	41	467	170
1958	292	391	355	88	326	359
1959	375	299	68	93	285	474
1960	332	197	231	12	363	19
1961	456	436	130	35	25	34
1962	67	325	384	66	370	124
1963	148	138	470	11	377	117
1964	356	300	198	20	320	337
1965	226	65	332	83	347	11
1966	134	147	342	89	87	476
1967	301	99	252	26	328	362
1968	394	192	274	76	118	87
1969	321	80	411	14	308	32
1970	197	368	187	82	34	328
1971	288	42	254	57	32	22
1972	143	298	324	68	277	380
1973	310	103	66	68	407	217
1974	369	153	150	42	165	33
1975	382	235	371	93	312	72
1976	331	100	3	42	192	292
1977	82	292	403	27	22	189
1978	263	42	81	33	135	324
1979	473	456	331	52	383	407
1980	158	473	81	86	251	17
1981	49	281	301	23	344	238
1982	321	157	283	55	152	165
1983	94	284	290	75	170	234
1984	476	349	34	28	360	177
1985	137	413	216	42	50	174
1986	461	154	387	75	460	477
1987	371	118	133	27	181	386
1988	374	310	358	29	331	413
1989	18	139	144	85	462	423
1990	465	290	469	5	11	280
1991	175	456	159	84	127	389
1992	163	37	459	55	440	124
1993	101	28	328	90	1	342
1994	19	457	457	68	242	399
1995	359	172	372	22	231	357
1996	248	49	369	17	52	450
1997	431	388	441	5	324	429
1998	183	379	324	96	194	267
1999	221	403	6	86	159	340
[truncated: 48,001 more rows]
