# Supplementary material for: Binary Restrictive Threshold Method for Item Exposure Control in Cognitive Diagnostic Computerized Adaptive Testing
Source: Front Psychol. 2021 Aug 5;12:517155. doi: 10.3389/fpsyg.2021.517155 (PMC8374050; doi:10.3389/fpsyg.2021.517155)
Supplement: Supplementary file 1 [file Data_Sheet_1.ZIP › Item-usage_DINA_6_40.csv]

	PWKL	RP	RT	SDBS	Random	HART
1	277	190	368	94	67	51
2	306	50	309	38	445	51
3	454	220	387	92	375	175
4	175	103	290	38	39	252
5	222	11	296	96	462	13
6	473	111	379	38	81	93
7	42	21	157	83	386	216
8	4	89	389	63	56	53
9	191	436	163	56	339	235
10	50	69	54	86	364	205
11	446	178	323	41	179	284
12	358	184	246	28	480	344
13	295	10	352	76	266	286
14	210	462	84	77	431	96
15	49	462	221	45	263	9
16	92	350	289	71	120	25
17	255	161	16	31	246	361
18	203	32	327	5	391	314
19	266	337	120	69	212	97
20	340	331	312	89	325	365
21	164	107	221	27	31	455
22	128	183	387	28	197	341
23	268	465	44	82	266	228
24	178	135	1	27	322	316
25	291	248	427	32	479	19
26	373	240	94	15	257	94
27	42	419	299	84	233	20
28	84	404	297	39	42	121
29	107	60	234	68	365	434
30	44	196	71	16	436	44
31	223	210	106	18	279	19
32	301	263	24	13	197	135
33	284	202	46	66	162	77
34	164	462	337	23	330	20
35	346	309	187	79	410	296
36	102	368	116	6	354	32
37	460	19	68	40	186	158
38	132	239	329	90	339	357
39	105	346	165	51	36	105
40	103	118	121	32	305	225
41	21	102	59	53	247	423
42	350	430	212	66	184	401
43	311	348	96	25	249	23
44	296	57	233	43	246	138
45	384	265	214	44	313	446
46	151	274	410	18	371	61
47	188	286	382	49	265	177
48	174	108	364	93	82	82
49	238	455	365	73	288	187
50	308	462	76	53	468	404
51	312	376	423	61	10	387
52	74	269	193	61	286	337
53	72	356	307	38	12	315
54	109	5	184	63	421	396
55	305	387	145	70	473	258
56	376	265	424	20	325	322
57	454	47	32	15	294	199
58	432	91	68	56	260	55
59	87	213	318	52	138	427
60	226	120	342	54	154	274
61	57	191	371	48	167	198
62	478	409	68	69	46	360
63	329	16	279	85	129	158
64	469	319	305	84	331	5
65	113	123	91	43	71	349
66	164	414	267	46	145	121
67	418	25	443	57	87	203
68	452	105	464	3	160	274
69	360	400	141	30	327	480
70	161	189	64	91	227	126
71	85	351	87	80	185	154
72	375	367	345	55	200	456
73	284	423	296	94	304	48
74	326	347	388	5	247	277
75	135	165	284	29	420	136
76	33	149	460	89	380	407
77	95	66	441	83	335	452
78	457	82	77	49	393	195
79	221	75	9	13	110	180
80	21	4	418	10	264	380
81	29	125	471	36	448	372
82	362	286	414	20	191	52
83	148	73	439	30	199	474
84	252	24	140	38	63	397
85	234	352	439	45	450	137
86	438	39	12	94	355	473
87	86	32	236	51	399	132
88	396	284	307	39	358	134
89	298	118	195	34	268	11
90	30	335	234	82	183	168
91	453	479	332	1	315	275
92	318	106	234	53	298	326
93	126	180	177	6	62	368
94	108	127	115	57	376	156
95	477	111	209	44	396	264
96	208	448	89	61	363	26
97	195	115	108	62	143	305
98	6	403	98	47	430	125
99	167	308	292	14	266	270
100	240	77	224	59	170	205
101	428	147	85	17	185	453
102	207	36	468	68	235	435
103	357	197	96	43	358	27
104	134	123	15	28	44	399
105	283	271	46	74	34	391
106	295	249	457	35	280	442
107	311	167	119	73	403	231
108	420	305	221	11	264	134
109	185	282	424	14	67	44
110	123	410	255	59	138	175
111	15	226	184	89	275	460
112	98	124	408	34	328	80
113	382	437	344	18	397	191
114	360	381	338	10	61	289
115	350	416	214	42	228	43
116	177	404	87	48	463	38
117	132	286	87	88	415	252
118	361	259	95	27	293	311
119	166	377	25	8	263	67
120	412	138	248	19	316	141
121	301	92	182	43	44	468
122	285	332	39	36	287	438
123	143	84	455	66	365	155
124	4	8	308	76	378	467
125	126	216	448	17	125	58
126	4	354	214	45	292	19
127	265	79	79	77	261	227
128	264	166	439	6	445	321
129	261	223	306	54	96	112
130	188	354	293	87	379	442
131	11	195	336	54	363	354
132	376	419	338	88	208	133
133	55	353	431	96	110	139
134	456	20	262	84	241	236
135	434	243	337	85	151	373
136	355	205	394	76	312	318
137	379	416	327	10	334	103
138	217	365	93	88	203	98
139	303	218	368	86	138	392
140	17	434	354	81	393	97
141	430	72	440	70	262	318
142	443	315	35	54	34	335
143	153	193	301	44	342	96
144	290	465	134	59	450	453
145	351	324	53	9	328	317
146	423	56	403	20	443	313
147	69	338	433	61	209	296
148	189	78	93	48	353	206
149	155	344	281	77	85	346
150	273	447	261	2	361	313
151	398	109	334	65	352	125
152	59	93	354	72	20	80
153	256	189	62	57	321	70
154	372	400	431	31	51	286
155	401	48	78	82	1	59
156	401	233	463	69	248	122
157	45	115	68	63	323	310
158	470	96	175	46	157	420
159	271	355	234	92	228	90
160	408	249	60	8	91	108
161	389	213	45	58	101	87
162	261	154	86	18	194	69
163	339	441	375	95	26	436
164	369	431	374	65	79	15
165	70	204	41	70	21	422
166	161	66	149	91	115	32
167	86	478	93	80	2	3
168	405	308	217	57	46	268
169	317	435	463	29	163	400
170	382	146	77	31	58	204
171	83	400	248	93	277	295
172	384	234	192	12	131	307
173	291	460	381	11	472	368
174	373	449	327	70	471	418
175	398	31	18	19	473	239
176	74	335	213	12	398	400
177	146	377	158	52	241	309
178	29	63	474	36	155	311
179	369	39	198	15	324	45
180	122	414	202	34	474	212
181	256	96	407	3	244	23
182	201	453	442	51	453	26
183	197	55	254	66	127	239
184	220	436	472	2	36	211
185	281	49	34	36	225	268
186	109	462	15	79	42	334
187	354	363	22	1	205	107
188	407	298	107	79	474	400
189	280	326	119	15	405	5
190	450	414	187	94	194	23
191	442	154	91	78	99	142
192	324	257	2	18	197	136
193	199	25	145	38	77	253
194	5	354	127	19	329	415
195	222	31	71	4	467	425
196	327	400	471	78	465	68
197	1	369	153	93	410	428
198	166	49	103	68	161	17
199	161	382	359	30	33	17
200	252	282	423	63	243	422
201	119	205	234	93	421	368
202	180	382	168	16	213	10
203	407	159	464	44	125	411
204	13	225	247	20	297	104
205	127	100	458	95	374	350
206	348	366	30	47	353	149
207	184	438	413	39	5	258
208	35	398	269	69	334	71
209	207	126	93	70	420	139
210	62	146	95	13	145	148
211	107	471	408	67	457	229
212	105	310	192	8	193	165
213	449	465	446	39	112	238
214	206	468	342	76	123	205
215	413	134	417	41	87	463
216	356	325	34	82	180	393
217	439	290	23	25	468	30
218	177	144	446	26	6	280
219	404	71	201	53	136	386
220	288	364	380	70	164	153
221	269	314	439	70	92	62
222	431	2	230	17	369	11
223	218	432	288	15	134	34
224	68	260	479	12	41	26
225	257	105	76	66	363	325
226	160	72	150	55	468	376
227	109	411	479	69	56	333
228	366	86	221	65	212	299
229	103	142	472	20	408	65
230	169	171	24	54	48	136
231	267	228	439	53	323	386
232	397	322	214	59	125	255
233	89	260	294	44	95	451
234	449	17	195	54	196	380
235	363	110	360	27	307	143
236	439	350	351	32	217	163
237	369	134	253	23	105	89
238	449	453	296	57	461	136
239	45	114	434	4	429	398
240	465	14	295	84	93	16
241	429	405	59	25	63	130
242	267	31	224	82	98	276
243	52	122	68	57	318	99
244	93	157	283	42	175	249
245	223	312	189	10	297	142
246	455	297	170	63	470	181
247	336	36	305	14	437	11
248	379	178	132	35	174	400
249	292	298	92	62	428	28
250	179	4	56	10	169	263
251	184	71	476	39	83	172
252	49	99	363	45	173	315
253	323	103	359	57	123	223
254	286	270	13	43	361	417
255	91	471	164	68	119	58
256	28	275	198	8	428	215
257	95	199	438	38	235	381
258	16	228	140	34	102	428
259	55	115	286	22	218	70
260	333	451	89	40	160	151
261	478	87	261	5	84	4
262	285	59	230	7	312	135
263	337	120	364	78	71	124
264	216	382	78	80	259	446
265	386	203	370	15	96	322
266	365	427	413	11	409	217
267	241	121	53	29	23	123
268	50	13	311	67	381	355
269	146	274	181	86	478	445
270	86	415	365	70	332	261
271	175	293	157	11	182	374
272	39	469	159	92	362	378
273	369	180	269	82	185	396
274	79	177	467	86	38	264
275	275	347	206	64	469	94
276	242	228	33	83	433	61
277	60	286	305	50	423	225
278	234	143	462	60	399	110
279	361	276	404	24	404	122
280	129	344	160	3	366	415
281	146	25	327	25	264	13
282	454	283	73	3	401	288
283	368	432	287	18	249	268
284	421	129	444	60	40	285
285	267	282	62	90	102	290
286	163	343	392	86	10	64
287	124	440	53	19	307	39
288	186	75	446	58	292	372
289	151	196	14	31	142	405
290	45	462	180	33	113	451
291	439	101	242	14	293	400
292	281	410	91	66	421	320
293	204	161	206	14	243	472
294	230	445	268	7	108	61
295	75	94	358	44	353	6
296	266	196	265	43	31	55
297	362	479	399	65	347	366
298	394	68	466	1	83	165
299	270	81	115	32	338	72
300	383	380	396	32	326	180
301	434	473	44	78	477	433
302	192	335	471	32	111	276
303	92	301	181	6	330	187
304	98	353	46	53	239	243
305	473	237	456	22	128	248
306	141	419	39	67	298	257
307	52	453	398	45	317	18
308	113	202	101	82	293	44
309	22	105	438	63	161	59
310	411	433	115	56	37	377
311	428	22	57	50	53	97
312	237	153	43	38	328	261
313	29	196	254	82	34	476
314	131	382	394	66	368	170
315	463	286	130	13	321	93
316	479	142	177	67	57	68
317	193	263	126	9	257	427
318	188	397	478	51	8	64
319	61	42	417	65	10	78
320	327	171	16	52	391	412
321	321	90	186	47	132	303
322	46	409	69	55	197	176
323	467	355	19	50	69	279
324	344	418	36	17	118	140
325	188	110	248	87	262	437
326	103	413	461	9	72	257
327	16	92	413	89	402	197
328	333	117	20	55	222	332
329	318	257	391	12	105	299
330	401	62	474	6	423	101
331	417	463	442	41	401	461
332	116	427	12	53	92	405
333	417	306	9	62	314	300
334	417	372	187	10	141	114
335	412	129	99	55	424	292
336	257	44	210	12	370	51
337	293	265	325	28	367	161
338	402	279	271	64	454	159
339	355	314	106	81	99	43
340	275	354	24	69	364	193
341	280	31	96	61	298	284
342	4	234	145	94	153	142
343	241	302	279	15	321	78
344	174	260	111	85	346	183
345	84	122	63	54	207	291
346	385	460	279	7	393	263
347	147	227	86	47	216	480
348	279	329	238	75	204	441
349	71	269	304	51	111	475
350	423	330	373	35	239	223
351	52	238	284	39	301	386
352	412	192	391	9	122	118
353	145	166	47	16	465	32
354	405	334	314	28	92	238
355	135	110	83	72	247	185
356	459	103	392	75	35	126
357	396	400	101	44	227	312
358	107	102	255	74	270	322
359	366	374	254	22	17	20
360	56	313	457	6	370	10
361	409	308	75	53	1	8
362	289	216	117	96	163	194
363	227	54	473	94	53	184
364	146	175	305	96	147	426
365	254	376	8	19	464	194
366	175	426	302	83	158	431
367	316	89	192	90	81	108
368	203	231	120	56	452	240
369	111	119	6	37	134	82
370	61	354	13	34	130	389
371	450	330	106	13	322	160
372	145	101	385	1	182	335
373	478	206	65	67	351	84
374	127	131	300	73	1	124
375	305	440	287	13	327	204
376	186	418	205	8	229	236
377	3	27	11	49	238	376
378	247	105	266	12	389	43
379	27	443	229	15	445	476
380	5	360	447	63	456	93
381	33	53	326	7	376	347
382	233	402	310	74	20	474
383	72	449	287	26	337	139
384	322	449	125	5	73	3
385	53	294	257	73	479	213
386	186	147	9	38	6	93
387	72	262	298	17	416	138
388	242	96	317	15	59	320
389	311	96	155	94	380	74
390	390	432	48	35	100	348
391	32	452	28	51	455	28
392	138	187	287	65	286	384
393	22	159	184	9	449	268
394	271	62	235	22	267	255
395	472	23	453	7	453	60
396	33	86	90	56	8	440
397	107	185	391	53	325	470
398	350	459	455	77	100	366
399	365	400	26	4	15	453
400	353	139	449	36	281	86
401	250	123	217	82	194	2
402	36	376	196	80	255	192
403	264	55	463	74	440	33
404	406	377	210	64	315	143
405	370	347	197	55	463	51
406	110	416	8	22	67	34
407	433	109	93	88	199	224
408	105	359	185	79	218	157
409	47	379	162	3	270	87
410	245	273	62	16	239	463
411	168	271	366	21	294	198
412	230	260	279	31	299	293
413	361	205	234	7	313	475
414	4	410	132	88	79	453
415	129	239	256	60	205	181
416	446	327	258	62	459	345
417	311	120	276	43	147	171
418	90	104	91	7	81	428
419	125	466	282	81	252	197
420	331	443	329	40	412	225
421	203	145	195	5	410	75
422	267	127	401	56	17	18
423	388	334	218	21	140	209
424	253	75	355	32	104	234
425	195	399	259	68	220	417
426	73	157	230	86	464	125
427	10	365	386	48	93	274
428	356	279	389	26	110	280
429	271	248	40	27	363	461
430	79	222	430	67	63	125
431	109	423	80	4	11	473
432	385	233	316	10	331	8
433	71	344	370	35	301	380
434	97	426	91	7	464	53
435	114	439	351	56	184	68
436	295	400	221	87	392	349
437	136	94	128	23	474	290
438	313	1	243	76	240	222
439	361	173	243	90	87	76
440	15	4	300	11	370	289
441	469	183	60	50	115	289
442	379	149	44	53	164	133
443	181	219	139	43	26	411
444	325	141	269	19	99	322
445	269	185	41	8	436	91
446	1	153	209	94	27	1
447	246	350	162	85	268	478
448	199	465	225	4	217	444
449	99	201	91	61	31	371
450	32	223	369	96	243	378
451	380	384	326	84	22	55
452	354	356	184	41	29	339
453	126	354	18	35	343	9
454	279	315	241	25	158	277
455	354	43	389	57	369	50
456	347	238	254	58	242	221
457	177	53	302	24	50	203
458	39	264	360	12	276	96
459	256	9	355	94	172	286
460	16	17	207	41	72	37
461	129	207	412	73	476	172
462	157	476	429	79	49	456
463	276	363	440	81	208	108
464	460	260	194	72	355	457
465	443	248	334	23	11	459
466	464	414	88	2	406	54
467	357	255	424	24	155	243
468	301	237	246	82	306	63
469	134	382	2	89	355	303
470	51	275	473	86	58	174
471	356	202	62	48	474	392
472	318	280	377	68	307	81
473	85	233	393	35	450	385
474	398	422	234	75	314	437
475	478	240	450	6	122	354
476	1	79	251	27	278	233
477	124	50	340	30	80	176
478	441	458	475	4	365	470
479	351	16	398	34	214	200
480	81	136	51	5	123	207
481	393	96	323	3	428	444
482	349	62	348	39	348	399
483	370	342	32	8	470	176
484	397	45	359	49	78	284
485	38	429	341	23	235	125
486	55	347	144	96	196	21
487	304	387	299	32	173	463
488	410	101	127	33	106	106
489	142	41	245	10	273	115
490	233	240	394	87	215	382
491	141	210	285	34	1	187
492	63	172	238	91	453	264
493	320	275	451	15	138	311
494	202	111	220	19	343	426
495	363	76	214	52	293	165
496	349	398	22	58	396	192
497	59	372	212	84	435	88
498	185	36	364	24	397	261
499	294	40	10	91	250	440
500	129	151	206	39	15	131
501	9	395	419	46	175	428
502	168	426	148	8	457	328
503	73	14	171	90	176	431
504	433	261	55	74	297	208
505	227	453	70	48	325	355
506	47	30	147	15	80	332
507	388	353	343	12	380	431
508	148	281	386	28	393	187
509	163	293	278	60	350	244
510	444	300	461	84	405	241
511	91	69	25	72	432	453
512	409	94	111	17	132	340
513	161	253	445	43	346	480
514	125	74	54	77	30	47
515	75	428	320	23	382	45
516	269	147	198	37	334	279
517	253	318	238	40	143	137
518	82	201	385	85	252	40
519	103	292	100	63	200	128
520	333	160	67	58	473	67
521	6	86	179	55	384	412
522	1	188	85	40	479	477
523	203	435	344	22	369	49
524	305	193	397	19	136	19
525	385	10	6	91	471	230
526	433	296	468	7	142	343
527	184	335	459	29	39	158
528	103	389	380	59	47	396
529	462	66	354	17	174	59
530	455	298	353	68	416	180
531	229	321	312	60	366	88
532	471	7	46	34	298	57
533	361	402	197	1	357	117
534	478	426	314	44	329	281
535	151	204	44	32	427	8
536	32	475	412	33	185	113
537	22	62	136	88	198	225
538	131	373	258	28	114	128
539	278	83	89	92	190	153
540	435	151	410	33	29	171
541	403	480	471	14	70	241
542	142	31	335	9	315	344
543	307	396	340	65	112	402
544	343	43	228	52	473	459
545	220	421	219	22	418	424
546	357	291	100	12	255	247
547	249	81	149	59	447	90
548	179	43	362	25	274	457
549	465	170	295	61	35	224
550	81	132	264	14	422	267
551	154	417	398	11	59	424
552	119	268	336	1	140	104
553	20	63	202	38	294	163
554	125	442	182	37	354	108
555	273	185	184	67	272	316
556	147	395	466	16	16	16
557	419	124	191	9	315	299
558	370	82	397	35	28	357
559	356	311	104	44	39	210
560	53	216	315	48	230	69
561	5	367	161	38	203	203
562	224	10	306	87	162	405
563	466	333	386	19	295	407
564	85	313	303	50	108	17
565	47	257	293	2	5	197
566	34	150	180	22	126	168
567	230	79	50	92	280	361
568	420	175	158	1	363	107
569	171	430	329	2	372	267
570	448	368	160	40	162	95
571	202	58	234	2	244	353
572	429	368	19	61	257	298
573	451	370	148	52	85	409
574	93	225	13	92	122	386
575	344	18	172	54	391	430
576	1	349	324	82	224	206
577	237	428	474	86	116	160
578	447	133	339	60	330	325
579	284	395	474	51	106	185
580	425	232	419	93	180	126
581	99	261	171	31	75	12
582	97	409	206	74	81	105
583	358	417	77	68	285	265
584	123	284	301	82	104	473
585	265	339	254	65	79	302
586	370	173	133	4	401	383
587	452	142	393	13	325	55
588	425	109	241	14	140	327
589	261	333	395	10	444	393
590	341	442	456	35	281	466
591	239	129	229	26	318	472
592	55	49	405	12	431	207
593	285	384	403	80	160	460
594	128	369	473	58	442	210
595	156	96	263	24	18	4
596	44	436	89	96	99	417
597	479	476	265	10	111	210
598	58	234	222	58	38	277
599	126	198	373	69	56	94
600	235	308	329	78	233	440
601	28	403	396	36	381	39
602	78	471	307	43	1	212
603	122	268	410	53	69	305
604	382	220	318	74	159	27
605	57	7	59	57	341	387
606	312	317	427	23	401	99
607	118	234	456	67	309	194
608	239	65	105	92	331	424
609	67	418	1	34	28	47
610	344	331	90	96	329	321
611	217	61	348	10	453	292
612	126	439	236	90	200	436
613	33	173	191	18	409	412
614	276	231	396	30	82	209
615	297	138	47	75	384	454
616	426	365	410	87	47	233
617	386	66	405	1	49	56
618	472	181	381	1	366	136
619	299	241	179	92	272	332
620	330	16	462	40	216	40
621	218	361	22	60	319	425
622	319	128	285	39	64	373
623	122	171	67	82	428	440
624	409	444	473	80	254	74
625	155	460	67	17	290	113
626	157	162	190	48	348	266
627	391	57	1	36	22	46
628	81	250	174	23	352	420
629	62	245	447	63	109	200
630	330	380	224	79	37	58
631	417	131	15	16	10	306
632	384	16	30	61	464	188
633	106	420	409	20	112	18
634	417	437	385	3	367	120
635	354	368	405	66	231	388
636	437	363	419	75	355	80
637	136	121	408	83	303	189
638	265	317	212	71	253	461
639	222	88	406	81	327	166
640	362	398	115	8	419	11
641	366	265	126	4	277	337
642	213	11	202	83	391	215
643	228	363	279	5	404	327
644	189	274	46	62	290	413
645	10	160	353	89	251	351
646	145	374	428	86	248	270
647	16	28	115	25	155	147
648	161	203	146	78	219	35
649	389	316	111	30	288	23
650	140	157	398	96	144	90
651	371	398	316	83	128	178
652	123	362	29	29	40	32
653	99	425	434	80	205	225
654	389	108	67	58	70	381
655	326	239	293	58	187	20
656	391	397	361	59	200	441
657	223	270	408	46	476	336
658	73	447	172	29	227	269
659	417	243	204	92	63	65
660	46	214	299	72	363	321
661	442	229	366	30	114	114
662	468	206	433	90	200	170
663	157	166	144	51	94	360
664	394	237	349	29	261	462
665	138	151	478	73	374	101
666	478	302	103	38	58	11
667	30	363	312	15	325	221
668	31	446	346	34	468	457
669	237	57	27	36	410	358
670	200	378	380	71	71	376
671	29	254	130	82	237	232
672	352	255	430	53	427	125
673	172	25	402	92	156	242
674	298	191	308	7	18	235
675	187	61	29	86	171	32
676	148	183	404	1	307	87
677	349	134	260	52	253	17
678	7	289	84	42	97	139
679	183	414	464	7	83	182
680	40	202	165	52	232	230
681	350	182	136	54	252	104
682	188	179	235	84	471	94
683	91	11	248	43	188	18
684	390	83	288	39	338	164
685	430	31	48	38	144	242
686	42	358	129	5	257	454
687	399	429	358	25	410	290
688	233	333	137	22	131	319
689	194	465	367	77	199	12
690	84	209	150	25	349	76
691	234	307	100	74	147	307
692	477	217	200	65	346	242
693	179	166	255	37	272	36
694	140	311	100	62	115	477
695	115	105	71	69	87	367
696	318	83	216	44	38	14
697	456	183	259	6	135	225
698	129	384	241	48	69	394
699	264	325	173	9	314	50
700	292	44	29	1	72	336
701	13	143	189	45	269	77
702	313	172	263	57	341	163
703	315	274	149	17	403	317
704	113	253	332	67	115	349
705	342	21	139	77	177	425
706	51	288	97	5	45	367
707	123	389	429	84	201	128
708	139	468	276	19	147	470
709	470	285	223	74	52	377
710	36	145	326	27	22	61
711	5	422	103	61	40	326
712	60	155	6	60	390	132
713	189	364	431	24	124	263
714	210	245	281	52	423	173
715	363	462	28	11	216	290
716	339	226	320	57	396	226
717	230	178	119	59	93	403
718	199	200	450	92	17	421
719	216	67	469	18	411	282
720	352	88	333	52	435	168
721	175	255	331	88	127	282
722	449	41	162	10	171	336
723	430	26	437	30	440	268
724	305	56	296	16	195	480
725	263	292	444	87	345	397
726	304	353	112	29	3	15
727	17	27	235	66	210	17
728	295	5	137	57	132	458
729	68	409	331	57	422	282
730	151	295	86	5	151	357
731	228	95	208	80	313	301
732	104	50	26	53	141	130
733	212	478	204	11	385	16
734	461	17	182	56	394	263
735	446	428	376	91	175	124
736	153	367	12	38	234	358
737	160	455	317	78	80	430
738	352	283	28	64	122	299
739	396	456	374	30	464	165
740	246	428	383	40	452	468
741	357	404	33	6	428	14
742	216	96	455	93	146	186
743	327	296	312	17	315	322
744	33	334	367	91	48	438
745	143	99	25	78	223	86
746	357	341	357	2	378	311
747	30	159	333	8	286	259
748	473	155	137	96	253	409
749	289	91	37	95	98	45
750	23	207	247	94	178	423
751	57	209	47	64	128	480
752	52	18	259	41	229	90
753	414	388	187	41	448	119
754	472	158	66	56	129	132
755	203	434	20	27	34	335
756	204	163	48	51	366	33
757	456	74	473	77	165	372
758	381	291	402	82	33	319
759	274	50	48	10	62	151
760	370	433	326	65	246	137
761	55	244	19	50	75	378
762	145	199	204	95	471	53
763	202	327	399	22	102	364
764	452	468	80	5	155	405
765	136	50	294	91	250	239
766	304	189	89	57	151	92
767	271	214	428	82	224	12
768	440	417	173	61	223	168
769	135	307	338	76	432	317
770	475	209	374	57	108	173
771	212	341	386	3	188	471
772	448	205	197	36	313	319
773	197	52	434	49	245	432
774	435	429	314	28	99	427
775	14	315	30	68	8	234
776	92	228	110	88	391	241
777	435	389	352	79	276	409
778	334	317	429	80	226	204
779	357	272	82	40	308	63
780	361	79	401	67	123	118
781	91	359	142	77	49	312
782	113	347	428	35	208	142
783	382	185	117	61	324	283
784	129	118	464	61	80	296
785	70	131	473	68	220	202
786	10	336	343	42	1	366
787	280	313	22	25	270	90
788	237	129	148	63	168	364
789	278	311	56	56	88	235
790	157	1	92	52	261	450
791	108	6	309	36	259	386
792	60	264	193	35	250	460
793	117	21	67	57	390	142
794	96	378	148	27	369	452
795	315	60	267	11	56	50
796	82	419	333	96	270	30
797	86	256	36	54	45	448
798	329	244	172	53	265	354
799	157	15	229	77	355	471
800	289	22	265	8	133	328
801	400	466	51	88	323	309
802	3	368	478	66	151	457
803	462	89	390	65	136	222
804	399	315	173	56	329	209
805	369	1	356	4	458	195
806	462	270	48	56	235	210
807	93	464	150	17	246	285
808	221	297	416	58	349	316
809	387	123	152	31	34	420
810	406	365	121	64	218	207
811	332	222	143	45	373	321
812	268	81	86	88	1	184
813	45	42	23	52	167	50
814	219	180	110	53	400	22
815	218	417	209	81	480	367
816	119	79	382	65	267	384
817	429	373	96	81	19	428
818	326	189	307	19	47	335
819	248	289	275	34	67	229
820	400	146	375	46	227	350
821	280	310	212	41	319	466
822	88	410	141	68	74	12
823	421	90	394	79	475	419
824	316	144	307	87	128	380
825	278	283	323	6	264	256
826	104	478	36	96	111	268
827	100	423	133	44	18	220
828	169	120	219	7	464	389
829	25	452	423	55	291	79
830	261	462	34	69	410	84
831	455	380	153	28	276	46
832	231	246	191	9	151	364
833	159	449	478	52	60	107
834	208	389	406	5	6	266
835	451	193	421	89	344	103
836	313	127	477	74	104	82
837	391	51	223	68	158	291
838	104	349	266	28	441	158
839	48	241	144	92	205	421
840	88	273	370	95	429	128
841	211	458	352	56	300	301
842	1	13	60	41	184	304
843	323	155	88	89	464	37
844	305	228	241	11	18	416
845	22	282	472	46	316	141
846	66	247	352	85	275	470
847	395	260	440	8	53	440
848	47	30	30	34	79	220
849	117	405	192	87	235	453
850	432	391	342	77	187	89
851	475	38	271	80	283	445
852	140	166	310	20	28	371
853	475	466	108	33	111	86
854	129	369	257	66	408	270
855	256	478	191	74	156	21
856	409	51	71	53	343	294
857	229	309	75	6	123	58
858	184	416	178	61	27	411
859	391	322	65	82	63	241
860	40	118	73	12	400	441
861	178	271	3	87	236	263
862	293	395	230	33	188	428
863	271	308	326	50	457	272
864	240	114	395	66	469	414
865	207	172	198	94	75	72
866	289	65	224	21	474	384
867	263	469	60	5	411	133
868	232	330	38	84	226	70
869	242	98	48	45	217	396
870	139	412	458	25	202	176
871	167	80	467	38	169	308
872	25	235	162	52	186	419
873	285	156	319	83	145	61
874	333	210	445	68	277	157
875	1	213	409	94	82	258
876	411	143	51	7	466	95
877	397	163	86	31	15	470
878	437	472	458	92	427	165
879	158	8	169	95	8	408
880	446	73	38	38	310	156
881	403	276	251	69	442	474
882	244	309	169	15	465	71
883	19	437	480	82	129	319
884	172	73	469	20	379	448
885	167	268	239	48	50	62
886	96	61	393	42	461	160
887	476	458	229	14	301	190
888	236	13	178	47	254	112
889	156	86	33	67	238	469
890	397	82	338	83	26	123
891	273	342	470	48	166	59
892	107	261	169	85	22	462
893	82	430	76	17	467	91
894	415	406	44	62	380	461
895	63	413	428	48	456	187
896	106	255	427	39	235	189
897	261	267	169	53	116	155
898	246	193	129	7	57	67
899	420	331	87	81	328	10
900	298	63	98	23	30	399
901	54	215	391	51	305	175
902	300	136	179	61	452	351
903	291	258	82	75	191	282
904	459	70	342	54	230	19
905	107	318	424	34	269	480
906	332	91	259	38	395	33
907	196	287	222	19	298	460
908	324	295	212	43	13	445
909	155	135	354	81	134	423
910	243	159	247	27	215	431
911	10	24	410	42	65	206
912	299	470	62	39	182	10
913	8	109	462	41	299	443
914	82	198	367	53	412	319
915	5	295	449	37	71	18
916	139	472	101	61	35	125
917	350	161	78	10	360	76
918	216	243	93	59	219	306
919	159	266	218	28	39	296
920	206	75	373	81	212	234
921	369	375	263	47	320	92
922	461	68	451	13	53	240
923	230	434	77	68	364	475
924	361	441	103	11	244	59
925	337	308	398	2	388	380
926	123	348	2	48	291	275
927	64	73	4	58	86	231
928	220	57	458	42	479	377
929	480	379	51	29	352	108
930	91	365	276	51	140	399
931	13	125	413	67	121	204
932	415	428	376	94	220	264
933	25	178	381	5	135	243
934	358	201	432	79	213	292
935	393	317	361	12	429	103
936	431	14	410	23	430	315
937	418	192	150	31	290	346
938	112	161	160	55	246	299
939	151	314	174	18	54	407
940	199	295	15	74	236	223
941	345	346	281	50	386	129
942	362	346	172	65	38	402
943	306	24	303	29	134	167
944	366	254	105	82	138	200
945	439	197	16	56	396	128
946	417	299	209	10	430	479
947	464	463	341	83	360	349
948	387	375	470	87	39	36
949	213	26	409	40	440	44
950	422	460	10	45	132	246
951	365	76	73	42	165	284
952	346	71	440	4	456	257
953	280	333	102	74	328	294
954	453	477	376	84	98	297
955	20	404	184	44	146	99
956	132	169	443	7	16	159
957	455	87	301	23	277	296
958	337	373	3	26	191	383
959	459	269	374	34	166	334
960	313	43	131	16	178	73
961	9	235	246	41	417	124
962	366	63	291	92	188	382
963	56	278	277	9	324	23
964	434	128	53	17	400	195
965	17	165	222	25	5	86
966	222	109	63	81	379	89
967	194	9	460	43	374	296
968	412	184	12	27	420	59
969	324	364	453	7	321	166
970	160	157	113	3	13	111
971	173	283	224	25	258	9
972	101	1	444	29	133	164
973	385	262	233	63	399	46
974	275	247	179	91	316	110
975	194	145	66	59	450	291
976	393	407	85	44	78	246
977	1	195	2	17	47	131
978	304	267	135	71	18	194
979	412	392	246	45	56	264
980	210	424	461	92	10	407
981	144	65	65	78	228	352
982	87	51	239	59	424	106
983	410	141	425	39	66	20
984	475	224	204	17	339	341
985	175	353	363	38	89	428
986	26	479	5	76	395	284
987	212	83	289	87	200	105
988	144	283	98	88	181	51
989	2	398	50	46	234	368
990	466	245	180	88	413	89
991	130	175	233	73	371	332
992	227	331	258	68	303	68
993	13	311	289	60	372	423
994	134	72	309	5	333	204
995	325	207	176	11	413	91
996	229	192	304	26	472	402
997	94	152	86	50	127	332
998	330	188	430	36	252	96
999	23	398	232	17	117	365
1000	255	447	466	77	10	355
1001	90	443	458	4	207	254
1002	439	202	185	15	370	294
1003	368	383	343	50	395	186
1004	291	201	270	43	338	318
1005	262	301	121	3	189	256
1006	267	380	372	48	387	220
1007	249	19	434	14	323	316
1008	227	333	461	96	77	101
1009	291	147	392	26	377	336
1010	197	431	475	75	112	266
1011	35	442	26	47	167	361
1012	104	203	13	47	433	27
1013	5	330	457	52	42	334
1014	338	175	342	95	383	271
1015	170	268	402	19	86	175
1016	12	27	182	17	149	190
1017	97	331	349	8	282	423
1018	430	39	382	87	212	388
1019	99	31	424	46	448	313
1020	32	105	19	42	468	215
1021	339	139	134	19	477	171
1022	44	80	301	87	368	183
1023	78	337	295	73	410	349
1024	321	182	63	17	429	413
1025	333	291	433	17	275	313
1026	421	208	157	50	448	424
1027	460	319	279	42	314	419
1028	224	15	450	53	86	307
1029	22	162	332	90	369	417
1030	109	204	345	2	141	45
1031	109	480	171	47	91	377
1032	109	64	423	17	138	162
1033	338	428	9	56	93	187
1034	358	340	49	35	144	421
1035	468	464	343	10	232	142
1036	377	78	443	59	177	188
1037	50	334	361	13	320	304
1038	116	288	83	55	56	40
1039	204	309	167	58	268	173
1040	322	388	440	40	22	77
1041	203	197	423	19	97	117
1042	107	147	78	72	15	415
1043	346	277	350	34	186	392
1044	190	185	328	29	176	355
1045	201	455	422	8	87	29
1046	2	396	208	37	368	327
1047	471	13	105	3	286	173
1048	25	107	310	52	98	288
1049	134	109	48	19	149	400
1050	177	166	138	72	409	21
1051	394	5	238	26	8	141
1052	30	14	73	27	340	304
1053	258	106	455	40	124	137
1054	475	37	24	37	451	189
1055	318	49	242	20	76	112
1056	107	356	269	36	123	344
1057	200	282	1	8	118	254
1058	112	223	264	65	354	99
1059	66	212	83	23	375	144
1060	174	72	28	4	357	433
1061	396	283	118	18	460	313
1062	465	147	35	69	233	172
1063	109	467	370	23	308	447
1064	223	324	292	14	435	474
1065	434	260	359	31	191	473
1066	306	298	421	46	175	458
1067	79	155	400	71	43	58
1068	98	76	10	5	220	82
1069	430	453	90	63	256	408
1070	380	230	171	7	52	153
1071	278	268	288	60	454	105
1072	456	189	283	57	32	197
1073	465	345	74	96	190	357
1074	277	391	68	82	21	122
1075	91	36	302	61	124	201
1076	58	479	85	44	144	293
1077	313	318	237	39	419	157
1078	23	87	289	43	5	281
1079	150	47	60	85	187	98
1080	143	240	376	73	113	19
1081	286	209	26	88	361	39
1082	261	34	62	92	52	131
1083	285	192	110	33	394	299
1084	284	458	29	53	192	288
1085	412	7	276	90	354	362
1086	373	321	467	24	71	331
1087	402	378	105	27	435	251
1088	323	374	10	26	359	216
1089	170	346	423	39	146	217
1090	379	412	74	25	65	283
1091	459	341	36	56	378	429
1092	137	171	264	49	196	277
1093	87	58	148	84	143	262
1094	177	198	90	28	3	194
1095	433	142	247	33	195	421
1096	74	286	302	49	36	169
1097	45	318	110	59	252	453
1098	106	410	268	47	206	237
1099	111	97	386	37	435	355
1100	421	284	35	40	225	291
1101	391	63	25	88	211	289
1102	389	363	171	41	310	180
1103	389	456	345	30	331	467
1104	425	247	352	33	357	350
1105	16	408	275	76	305	119
1106	100	209	167	33	44	296
1107	348	232	233	53	316	127
1108	169	211	314	21	48	34
1109	169	404	366	27	209	132
1110	327	256	468	32	427	427
1111	299	369	450	40	443	236
1112	236	267	455	78	47	42
1113	302	206	63	46	13	23
1114	193	254	364	1	34	232
1115	280	49	354	85	138	234
1116	70	390	255	61	23	65
1117	456	390	188	88	23	21
1118	72	313	3	48	245	69
1119	435	130	341	3	360	347
1120	72	270	129	72	177	467
1121	226	134	171	9	70	77
1122	411	227	369	29	381	424
1123	13	213	417	89	21	184
1124	27	67	136	73	124	199
1125	54	36	418	45	139	110
1126	112	208	54	12	156	127
1127	301	368	165	13	251	409
1128	216	205	299	11	291	420
1129	418	341	307	48	419	457
1130	122	258	182	84	355	361
1131	175	465	364	49	242	237
1132	220	284	135	4	259	66
1133	469	146	466	4	62	156
1134	276	217	7	29	469	446
1135	367	404	53	82	351	71
1136	2	91	334	45	256	179
1137	182	192	204	49	131	147
1138	309	20	324	50	349	239
1139	40	124	65	23	1	197
1140	113	58	161	27	298	222
1141	37	347	122	93	68	196
1142	48	310	173	84	354	258
1143	259	322	264	62	427	477
1144	307	338	232	1	8	473
1145	258	306	139	31	76	383
1146	145	305	95	81	259	303
1147	38	221	4	14	326	122
1148	102	174	229	1	444	91
1149	89	235	99	53	401	227
1150	123	147	276	36	420	2
1151	474	8	54	54	177	301
1152	108	185	266	41	457	406
1153	327	169	59	9	380	261
1154	363	480	245	39	262	354
1155	423	71	462	56	33	239
1156	405	24	124	46	145	392
1157	440	45	316	63	269	122
1158	173	20	391	57	159	202
1159	39	420	470	63	420	47
1160	134	4	429	39	431	41
1161	32	423	395	26	388	30
1162	31	42	86	36	453	431
1163	330	23	308	5	81	118
1164	297	414	63	64	214	309
1165	271	241	398	12	358	294
1166	310	372	477	7	478	117
1167	146	408	140	10	191	341
1168	410	455	123	36	190	264
1169	426	270	241	64	119	164
1170	2	27	145	52	352	370
1171	278	272	11	60	432	180
1172	34	224	115	24	233	346
1173	320	376	244	10	259	50
1174	378	407	1	9	27	118
1175	33	47	436	84	357	31
1176	19	180	174	23	346	87
1177	229	249	376	18	399	115
1178	5	242	202	7	135	73
1179	388	266	398	29	176	87
1180	378	423	148	22	61	260
1181	80	37	44	51	432	254
1182	230	357	445	87	127	59
1183	410	44	178	38	4	365
1184	245	152	445	54	249	413
1185	131	127	95	42	383	311
1186	158	479	480	86	198	201
1187	108	119	281	1	449	159
1188	37	350	174	58	274	449
1189	191	173	73	88	113	258
1190	160	352	250	32	226	444
1191	367	275	44	91	230	124
1192	382	326	24	19	102	359
1193	203	468	8	34	349	363
1194	301	455	366	80	387	405
1195	196	62	203	15	288	26
1196	206	428	479	60	417	114
1197	478	298	449	67	355	105
1198	30	38	233	6	442	425
1199	396	351	385	11	321	388
1200	395	51	99	87	473	405
1201	199	94	312	44	128	114
1202	399	402	62	72	145	292
1203	334	461	155	21	455	287
1204	301	238	153	39	390	374
1205	147	210	176	63	271	338
1206	91	451	431	17	140	253
1207	99	372	398	55	187	431
1208	102	158	237	84	355	290
1209	149	149	102	13	115	131
1210	347	270	325	20	89	411
1211	191	381	287	85	240	226
1212	139	8	169	46	8	180
1213	451	223	405	43	171	331
1214	351	258	387	7	186	459
1215	27	413	46	67	125	30
1216	476	408	410	92	446	211
1217	274	447	81	8	359	169
1218	67	213	19	94	59	182
1219	436	72	27	48	197	23
1220	380	221	338	40	455	120
1221	448	42	418	8	239	89
1222	279	130	174	82	399	19
1223	305	318	213	15	91	150
1224	175	1	319	93	221	216
1225	205	373	300	22	267	133
1226	88	420	240	4	118	95
1227	410	172	331	72	363	472
1228	1	128	145	32	75	96
1229	404	53	87	13	4	81
1230	296	478	9	72	142	392
1231	30	384	453	54	448	242
1232	308	292	16	28	1	1
1233	46	335	425	53	465	151
1234	325	279	447	86	18	380
1235	314	457	410	30	379	319
1236	256	470	62	46	173	24
1237	478	162	185	4	234	141
1238	140	48	36	52	76	17
1239	25	89	217	84	115	114
1240	6	70	244	42	164	457
1241	212	388	273	91	7	72
1242	325	377	173	81	102	276
1243	439	110	278	95	397	109
1244	440	153	380	75	264	298
1245	437	92	22	42	43	286
1246	447	401	404	11	60	234
1247	417	200	102	56	282	40
1248	165	69	438	75	394	243
1249	443	2	320	20	86	44
1250	222	204	14	64	94	34
1251	63	326	336	12	189	22
1252	117	26	286	64	222	349
1253	436	295	8	82	218	182
1254	286	35	461	92	480	319
1255	425	106	238	55	442	58
1256	288	110	123	75	174	432
1257	236	115	269	84	457	73
1258	336	302	377	39	478	9
1259	293	452	120	57	76	175
1260	194	350	188	82	103	443
1261	435	251	270	25	172	238
1262	329	223	89	65	452	377
1263	355	433	377	40	403	254
1264	117	301	33	80	172	141
1265	1	80	455	38	456	76
1266	284	337	225	66	302	480
1267	58	477	213	1	26	98
1268	477	213	207	65	21	451
1269	201	199	325	94	427	219
1270	202	442	31	61	462	427
1271	367	89	398	24	469	72
1272	240	425	217	24	139	359
1273	252	3	112	33	324	284
1274	198	144	97	70	229	243
1275	72	203	190	92	70	123
1276	417	127	174	91	263	69
1277	230	71	440	85	309	117
1278	128	45	203	76	363	170
1279	199	21	11	32	365	242
1280	183	118	163	75	259	48
1281	458	399	465	43	374	224
1282	124	123	46	70	177	119
1283	69	250	440	62	395	251
1284	352	134	105	91	329	348
1285	252	113	199	58	47	294
1286	437	396	156	65	198	63
1287	112	334	473	11	10	398
1288	128	108	360	71	466	335
1289	256	88	102	19	261	113
1290	354	90	63	54	282	295
1291	16	216	430	23	204	346
1292	349	181	5	85	280	25
1293	5	184	228	38	100	87
1294	102	111	26	54	125	164
1295	448	433	71	10	348	105
1296	163	340	177	84	163	246
1297	197	448	480	65	268	479
1298	419	397	194	21	405	416
1299	446	171	148	75	170	214
1300	155	204	35	55	213	253
1301	2	37	374	73	296	254
1302	449	409	279	23	369	3
1303	182	450	386	22	343	81
1304	229	405	473	4	106	83
1305	373	265	367	15	469	337
1306	253	109	319	29	175	78
1307	197	133	330	16	47	80
1308	360	100	480	66	268	437
1309	353	460	282	67	367	358
1310	237	267	368	95	91	92
1311	353	337	428	20	204	269
1312	392	64	262	84	422	354
1313	436	408	109	3	68	44
1314	148	407	192	25	407	275
1315	142	277	69	77	71	313
1316	374	478	35	66	271	58
1317	16	463	138	82	237	309
1318	5	220	224	47	362	155
1319	251	357	202	51	36	85
1320	41	447	205	32	326	11
1321	194	29	467	37	344	124
1322	347	111	363	31	366	245
1323	61	335	279	77	139	9
1324	356	114	179	51	193	146
1325	89	263	51	56	8	32
1326	342	255	179	35	429	186
1327	247	248	72	20	394	135
1328	382	358	452	58	99	411
1329	257	54	107	89	126	59
1330	354	138	72	55	120	166
1331	350	80	364	76	260	142
1332	420	421	373	29	430	213
1333	60	347	51	37	171	119
1334	3	468	165	38	3	285
1335	92	48	186	90	363	409
1336	440	242	66	14	459	358
1337	301	77	466	56	305	475
1338	420	196	325	13	24	468
1339	477	106	234	24	102	7
1340	441	330	59	39	415	70
1341	217	291	382	2	415	94
1342	427	439	310	54	12	330
1343	38	316	478	67	397	111
1344	245	22	452	55	73	476
1345	157	173	125	4	211	82
1346	216	47	103	15	29	346
1347	8	234	362	60	401	77
1348	262	385	209	86	379	24
1349	337	147	426	89	314	123
1350	118	336	270	22	326	297
1351	237	365	378	59	433	291
1352	284	197	381	75	436	441
1353	192	296	196	6	75	159
1354	26	394	463	42	11	359
1355	451	149	269	69	239	459
1356	284	151	14	55	313	305
1357	188	454	71	39	325	64
1358	374	127	105	22	315	396
1359	158	335	18	38	170	406
1360	127	32	102	8	268	404
1361	30	383	174	74	268	279
1362	363	3	167	22	160	150
1363	47	370	404	64	254	193
1364	464	232	54	87	290	31
1365	210	185	296	54	44	313
1366	96	394	6	25	191	319
1367	244	229	60	86	281	106
1368	262	206	76	18	188	63
1369	374	432	344	80	58	413
1370	283	463	64	23	306	8
1371	171	342	251	37	110	351
1372	478	474	220	81	399	383
1373	68	199	389	95	291	445
1374	235	463	395	62	197	150
1375	222	37	409	14	24	459
1376	432	200	69	67	238	118
1377	165	231	64	46	429	131
1378	184	402	346	10	35	33
1379	104	135	425	47	379	95
1380	462	319	254	92	296	356
1381	249	342	429	19	19	441
1382	310	348	80	83	200	35
1383	31	121	186	95	147	202
1384	444	376	287	18	168	94
1385	249	305	253	1	454	235
1386	415	313	452	14	268	407
1387	52	402	256	42	419	408
1388	248	211	362	30	246	248
1389	291	152	333	85	13	61
1390	341	44	116	95	20	65
1391	248	161	99	26	474	297
1392	372	234	468	14	141	329
1393	299	471	264	78	71	252
1394	165	116	71	65	285	436
1395	391	261	375	42	172	28
1396	90	464	278	53	294	368
1397	226	67	207	96	463	286
1398	361	56	457	10	387	418
1399	300	379	163	18	367	198
1400	73	33	230	1	219	215
1401	264	36	265	54	163	318
1402	126	413	43	22	273	429
1403	388	371	47	20	287	48
1404	92	47	217	35	276	8
1405	231	457	201	29	436	343
1406	144	239	237	76	34	108
1407	349	433	7	79	365	154
1408	272	413	277	92	427	78
1409	211	176	436	76	93	331
1410	475	6	142	62	140	63
1411	288	402	393	50	335	353
1412	390	231	323	32	464	130
1413	249	80	88	74	171	404
1414	109	451	59	4	57	365
1415	227	460	148	13	62	335
1416	204	25	112	68	455	182
1417	13	218	151	96	182	46
1418	89	311	280	85	445	373
1419	6	344	292	89	38	427
1420	220	356	293	75	312	103
1421	262	365	334	7	332	432
1422	41	375	131	21	331	234
1423	479	133	317	11	310	188
1424	172	464	288	89	384	380
1425	429	34	296	53	466	95
1426	257	122	435	61	270	298
1427	412	430	156	95	276	233
1428	325	80	452	21	472	159
1429	135	259	396	8	330	159
1430	463	40	441	17	306	98
1431	80	453	84	96	367	285
1432	384	94	144	20	183	303
1433	196	342	175	63	79	213
1434	334	196	222	40	474	371
1435	31	361	119	69	474	347
1436	114	94	246	51	334	50
1437	418	155	284	53	36	348
1438	120	9	94	20	38	236
1439	302	130	155	69	135	258
1440	43	399	209	71	127	402
1441	171	152	105	10	186	420
1442	400	393	169	24	357	295
1443	422	194	467	58	222	248
1444	368	362	325	7	323	55
1445	448	369	72	84	462	140
1446	78	13	414	39	170	58
1447	114	131	377	8	177	102
1448	352	103	396	35	232	56
1449	170	476	174	16	257	218
1450	13	418	252	75	151	103
1451	2	469	289	88	370	146
1452	424	401	297	11	207	462
1453	42	365	278	18	457	231
1454	329	462	11	40	146	395
1455	102	376	11	24	22	383
1456	78	382	272	83	67	71
1457	213	361	127	94	469	370
1458	178	102	237	82	469	67
1459	183	334	193	52	7	45
1460	60	15	381	15	18	273
1461	468	160	218	91	30	12
1462	433	93	81	4	300	352
1463	49	250	364	5	353	111
1464	378	350	456	90	375	150
1465	213	392	458	84	237	298
1466	85	380	231	42	122	41
1467	187	457	198	35	209	343
1468	207	3	250	65	235	301
1469	97	213	147	70	287	469
1470	223	450	27	20	420	371
1471	230	150	39	59	6	116
1472	347	103	30	96	77	217
1473	73	342	268	8	315	221
1474	448	64	469	41	329	258
1475	47	447	224	78	130	41
1476	461	368	358	80	126	306
1477	395	95	185	62	143	336
1478	475	58	430	62	93	319
1479	367	196	100	60	109	268
1480	223	88	367	31	439	459
1481	60	279	132	14	140	98
1482	19	256	333	75	146	364
1483	451	125	119	88	371	472
1484	422	4	200	80	443	106
1485	288	191	195	20	29	308
1486	100	381	466	17	194	358
1487	455	352	421	71	76	267
1488	256	7	112	70	85	290
1489	360	373	112	72	398	89
1490	177	186	90	73	127	393
1491	294	374	139	15	329	470
1492	450	472	472	58	396	77
1493	171	57	335	66	259	40
1494	165	433	288	58	140	53
1495	122	200	174	86	464	455
1496	118	230	230	11	108	382
1497	77	81	423	96	126	69
1498	121	64	302	46	142	255
1499	316	318	285	94	217	138
1500	63	298	282	37	92	329
1501	251	127	243	45	74	354
1502	350	99	258	76	432	74
1503	295	237	132	43	22	337
1504	470	260	9	62	438	128
1505	373	351	37	33	11	362
1506	1	29	111	53	210	143
1507	65	172	475	19	480	40
1508	159	289	87	92	418	286
1509	437	136	66	47	3	263
1510	103	37	353	80	9	228
1511	164	231	364	67	86	10
1512	231	401	255	94	326	238
1513	332	400	267	56	62	62
1514	85	361	468	24	247	36
1515	116	20	257	12	77	326
1516	423	216	155	56	70	338
1517	36	172	250	49	134	449
1518	198	61	405	31	431	16
1519	182	185	277	81	109	179
1520	331	286	407	44	435	97
1521	81	83	296	83	274	293
1522	106	336	81	61	377	290
1523	398	36	420	93	354	27
1524	256	162	183	1	88	206
1525	155	401	31	34	112	326
1526	171	27	423	21	248	129
1527	55	119	364	24	174	386
1528	377	274	99	77	446	348
1529	440	408	385	72	196	299
1530	426	66	125	67	402	27
1531	150	332	91	59	427	110
1532	119	230	430	59	337	59
1533	475	25	152	10	42	5
1534	184	240	66	77	316	95
1535	252	410	288	35	390	326
1536	105	184	310	12	386	30
1537	391	98	133	52	2	56
1538	303	408	207	9	152	364
1539	92	102	395	71	286	434
1540	300	97	176	10	280	242
1541	175	211	46	57	82	312
1542	60	448	144	2	365	369
1543	117	299	478	1	211	240
1544	85	353	229	60	366	75
1545	291	166	84	50	471	70
1546	41	65	367	64	220	442
1547	208	8	191	10	475	392
1548	275	11	455	35	133	318
1549	323	224	412	19	136	423
1550	171	400	220	10	235	92
1551	136	190	230	79	387	124
1552	212	435	120	7	89	476
1553	384	308	320	81	333	329
1554	183	412	252	26	246	206
1555	108	98	33	16	372	36
1556	52	164	193	12	33	142
1557	222	369	384	51	248	252
1558	199	394	88	80	293	26
1559	451	61	158	8	131	316
1560	166	331	342	3	46	109
1561	349	239	219	75	441	193
1562	280	475	107	63	354	43
1563	236	1	58	11	248	392
1564	376	26	158	87	304	224
1565	240	214	410	43	153	260
1566	213	98	60	23	160	367
1567	195	251	277	22	250	38
1568	400	140	222	88	378	320
1569	316	196	2	88	325	222
1570	126	168	358	92	18	348
1571	42	255	441	27	438	480
1572	102	178	209	26	96	191
1573	329	394	350	30	367	451
1574	292	2	231	2	386	402
1575	349	189	349	9	8	137
1576	119	144	357	47	352	324
1577	131	323	170	33	67	404
1578	246	380	106	16	232	106
1579	219	145	44	16	269	150
1580	396	193	219	47	44	398
1581	250	210	290	60	198	271
1582	60	336	124	71	418	330
1583	255	316	328	12	262	378
1584	255	451	393	53	1	334
1585	19	410	452	9	154	426
1586	392	434	76	8	332	334
1587	64	246	49	65	425	402
1588	136	466	450	61	272	453
1589	470	378	257	30	220	191
1590	398	30	363	73	298	63
1591	113	37	411	54	186	69
1592	304	471	420	67	36	116
1593	319	457	107	53	383	381
1594	74	477	245	50	468	344
1595	247	411	279	23	280	227
1596	227	342	35	8	417	137
1597	470	80	368	83	285	216
1598	209	267	459	12	355	302
1599	323	379	4	69	286	168
1600	449	391	301	78	35	302
1601	363	334	375	80	211	310
1602	136	405	449	54	22	67
1603	66	14	70	56	410	157
1604	467	402	368	32	61	280
1605	453	165	325	69	13	336
1606	135	214	336	84	400	290
1607	126	97	144	71	354	363
1608	231	23	443	76	117	163
1609	217	389	195	49	436	59
1610	210	58	386	68	62	146
1611	354	315	58	94	25	55
1612	425	164	256	72	276	10
1613	315	267	396	94	54	276
1614	202	426	399	85	207	358
1615	446	161	277	40	55	230
1616	277	97	19	63	417	5
1617	228	94	55	32	126	126
1618	104	41	117	86	102	349
1619	283	62	370	43	477	463
1620	220	344	244	68	368	178
1621	6	386	260	71	299	74
1622	402	432	336	22	41	430
1623	361	73	384	2	468	267
1624	413	399	342	14	246	81
1625	388	165	364	5	253	422
1626	473	57	339	18	411	48
1627	305	295	379	14	37	380
1628	400	173	121	85	426	162
1629	368	322	309	67	257	109
1630	8	39	247	19	130	122
1631	324	140	128	73	273	328
1632	157	173	4	93	309	339
1633	103	220	440	42	345	43
1634	70	203	137	46	347	383
1635	353	420	301	15	355	350
1636	427	105	299	73	84	297
1637	424	361	293	68	93	130
1638	29	88	361	8	218	425
1639	88	277	333	75	427	472
1640	437	412	222	65	40	204
1641	360	230	102	12	453	341
1642	127	168	335	84	435	317
1643	112	329	179	10	448	57
1644	195	20	75	67	417	315
1645	237	40	149	25	320	221
1646	428	37	2	24	449	479
1647	289	47	9	40	94	179
1648	395	452	440	24	428	340
1649	297	211	370	44	349	356
1650	179	331	116	73	257	69
1651	76	33	111	24	319	279
1652	328	52	225	64	352	298
1653	448	89	203	64	227	163
1654	374	133	389	19	102	341
1655	96	182	429	10	225	217
1656	205	273	158	9	215	91
1657	424	405	270	31	134	266
1658	369	342	279	90	44	341
1659	48	65	175	74	317	62
1660	471	462	169	31	286	420
1661	333	106	368	87	202	120
1662	128	252	147	12	120	448
1663	418	256	33	76	419	181
1664	382	356	77	2	258	431
1665	198	434	38	84	408	55
1666	39	205	160	76	107	6
1667	166	3	241	62	445	182
1668	50	213	438	52	381	206
1669	309	341	325	6	340	153
1670	220	257	58	13	9	313
1671	260	250	345	23	228	417
1672	425	81	270	34	450	24
1673	288	474	454	20	74	371
1674	218	319	54	57	381	413
1675	442	392	248	65	21	416
1676	192	461	224	34	168	310
1677	282	360	267	51	187	423
1678	136	246	221	69	177	435
1679	9	265	178	92	172	477
1680	463	168	402	5	313	146
1681	405	27	380	50	180	303
1682	257	66	337	23	473	35
1683	19	217	288	26	309	389
1684	162	306	342	30	49	112
1685	307	396	14	77	413	47
1686	230	415	54	51	335	477
1687	273	356	292	40	231	71
1688	125	276	362	24	362	270
1689	306	383	375	65	303	39
1690	156	322	79	89	3	102
1691	95	76	412	59	141	169
1692	97	443	100	26	398	363
1693	47	184	456	93	123	132
1694	465	79	266	35	138	6
1695	407	92	453	79	88	182
1696	105	391	76	45	374	101
1697	41	395	164	75	66	425
1698	169	173	247	74	218	339
1699	426	380	169	10	110	175
1700	80	103	309	18	283	399
1701	228	147	447	66	68	315
1702	462	272	433	88	33	239
1703	287	114	399	35	31	464
1704	409	264	38	71	293	450
1705	116	263	118	71	243	110
1706	365	184	206	75	23	17
1707	449	180	220	45	147	445
1708	98	80	270	70	181	305
1709	75	433	209	92	339	29
1710	189	339	416	3	50	256
1711	238	369	479	48	155	211
1712	104	245	103	95	368	312
1713	225	375	139	71	30	328
1714	47	96	175	56	387	269
1715	180	461	65	39	265	337
1716	464	361	184	21	3	290
1717	431	449	398	2	245	10
1718	237	399	321	71	173	291
1719	294	17	354	34	438	467
1720	351	390	372	10	126	470
1721	171	264	99	87	399	315
1722	383	242	207	56	342	28
1723	107	86	419	49	193	310
1724	38	75	394	72	253	395
1725	270	381	455	90	181	52
1726	90	369	256	25	309	309
1727	453	202	303	1	158	465
1728	219	429	210	20	159	215
1729	365	121	398	89	34	433
1730	33	44	37	1	39	349
1731	33	235	423	48	132	315
1732	311	61	76	93	84	187
1733	155	44	407	33	336	452
1734	12	220	83	36	339	47
1735	273	37	247	38	3	233
1736	431	465	149	79	327	161
1737	158	69	101	69	446	12
1738	343	149	79	54	163	158
1739	254	178	59	1	34	334
1740	276	232	473	93	357	244
1741	332	339	246	10	358	13
1742	388	298	389	32	187	433
1743	36	234	439	73	476	397
1744	29	383	336	37	2	315
1745	289	162	155	87	311	145
1746	155	137	339	48	190	252
1747	155	2	308	4	292	433
1748	105	118	245	75	405	121
1749	59	422	433	16	409	167
1750	42	23	388	64	178	421
1751	139	360	8	19	395	126
1752	436	176	318	32	205	169
1753	331	10	402	70	68	60
1754	171	402	417	44	223	309
1755	92	62	389	82	247	283
1756	101	71	444	13	378	473
1757	279	306	331	30	55	327
1758	133	96	411	37	77	414
1759	45	253	175	42	133	290
1760	350	31	438	80	329	263
1761	431	447	111	38	343	291
1762	91	26	318	47	407	174
1763	196	176	126	3	384	375
1764	168	123	317	86	166	440
1765	373	421	294	8	261	148
1766	253	416	96	17	277	361
1767	395	474	181	73	171	43
1768	399	210	454	92	420	406
1769	407	106	110	56	413	383
1770	182	206	200	64	299	228
1771	107	471	216	39	133	365
1772	353	289	221	22	95	24
1773	208	141	41	2	222	309
1774	251	42	122	14	250	47
1775	157	91	158	8	30	321
1776	407	434	305	56	368	280
1777	275	91	426	8	370	297
1778	185	260	418	81	258	443
1779	174	26	397	50	230	177
1780	478	466	319	91	210	165
1781	445	392	466	76	163	325
1782	259	87	272	86	334	350
1783	284	255	435	3	216	214
1784	37	9	388	69	461	66
1785	274	249	159	33	91	129
1786	201	415	66	70	43	188
1787	302	39	421	51	456	433
1788	463	33	12	65	408	199
1789	100	19	325	78	157	173
1790	228	134	31	50	161	188
1791	364	156	150	71	386	115
1792	469	409	316	90	90	106
1793	124	311	432	5	46	431
1794	389	11	400	81	410	464
1795	10	94	366	69	6	356
1796	243	361	269	13	411	225
1797	213	478	230	1	37	356
1798	110	333	275	73	195	432
1799	181	377	150	5	383	376
1800	475	415	47	26	306	17
1801	178	338	386	7	283	248
1802	398	200	318	5	182	111
1803	342	276	359	46	393	264
1804	190	240	294	6	11	117
1805	411	360	183	93	218	129
1806	170	283	372	93	453	181
1807	213	143	457	38	391	242
1808	391	397	269	44	12	174
1809	188	219	136	71	311	86
1810	23	434	75	33	206	280
1811	166	98	347	8	125	445
1812	476	367	328	37	112	416
1813	331	408	113	18	143	236
1814	350	241	461	94	429	444
1815	341	346	187	44	144	414
1816	328	74	79	48	281	304
1817	469	316	292	80	26	155
1818	242	120	270	63	275	286
1819	440	235	101	30	257	24
1820	425	366	439	55	224	55
1821	340	127	114	76	200	329
1822	252	378	209	51	287	410
1823	224	380	341	58	338	252
1824	318	208	93	10	352	87
1825	280	76	243	73	280	107
1826	480	368	474	13	236	208
1827	400	42	95	36	116	416
1828	359	106	369	4	457	436
1829	119	245	415	83	224	40
1830	168	197	369	25	455	383
1831	445	11	414	55	217	416
1832	203	138	126	53	443	30
1833	442	175	411	15	478	475
1834	289	325	295	94	264	130
1835	71	101	392	25	133	357
1836	408	203	281	93	233	312
1837	78	336	466	29	81	27
1838	20	274	310	64	256	455
1839	410	314	435	50	90	105
1840	43	384	355	47	464	473
1841	382	201	130	6	345	392
1842	88	405	216	7	331	464
1843	207	126	159	4	109	388
1844	181	77	180	13	307	83
1845	219	207	340	60	219	197
1846	29	202	360	62	50	138
1847	85	4	414	36	219	336
1848	149	241	248	80	130	378
1849	311	477	367	84	91	374
1850	132	98	68	48	264	325
1851	287	266	295	26	45	315
1852	76	333	148	3	351	480
1853	228	328	446	11	57	375
1854	471	462	140	90	29	143
1855	82	218	397	91	166	93
1856	239	272	236	54	159	166
1857	310	165	90	13	127	202
1858	51	279	271	6	32	5
1859	93	88	265	22	144	227
1860	313	27	246	30	457	17
1861	183	189	124	26	20	308
1862	442	422	165	52	275	479
1863	236	467	134	61	136	132
1864	478	408	118	34	215	292
1865	459	233	77	26	282	222
1866	393	448	143	33	111	151
1867	159	302	211	23	43	463
1868	463	49	128	7	387	219
1869	246	290	56	49	430	106
1870	201	283	199	63	236	245
1871	151	18	128	85	258	64
1872	115	349	296	47	61	102
1873	350	422	431	64	437	455
1874	113	16	355	82	150	338
1875	344	311	314	55	306	294
1876	46	42	396	45	264	147
1877	375	462	102	40	417	202
1878	268	201	181	36	16	123
1879	291	336	104	31	431	124
1880	228	190	125	86	213	442
1881	37	442	207	32	103	281
1882	70	176	16	28	28	182
1883	206	394	324	53	115	27
1884	152	444	214	91	210	166
1885	358	69	462	75	437	421
1886	150	28	452	20	431	139
1887	43	470	420	93	217	76
1888	126	436	337	87	29	74
1889	381	422	177	93	38	179
1890	334	152	377	38	356	433
1891	309	313	251	51	162	47
1892	335	50	137	14	13	260
1893	173	185	345	83	37	163
1894	9	86	439	19	111	263
1895	342	172	46	10	99	381
1896	323	302	171	56	304	75
1897	203	410	457	42	315	196
1898	182	456	392	2	204	343
1899	453	17	182	41	361	289
1900	233	415	240	11	84	113
1901	135	115	277	9	8	75
1902	226	265	153	20	173	334
1903	344	61	154	90	334	56
1904	465	25	344	48	247	13
1905	18	421	298	72	308	32
1906	168	145	421	2	313	168
1907	97	350	196	78	233	159
1908	230	174	414	63	54	399
1909	478	139	23	95	352	192
1910	212	74	10	55	139	123
1911	214	381	265	51	400	474
1912	425	52	359	95	12	363
1913	112	104	368	69	121	305
1914	221	285	308	30	192	218
1915	381	135	204	56	159	35
1916	299	322	159	64	395	345
1917	80	47	236	96	403	329
1918	119	177	213	42	36	126
1919	133	361	201	39	115	185
1920	174	420	220	96	212	105
1921	211	120	165	55	344	38
1922	313	474	190	18	159	470
1923	282	170	67	23	155	456
1924	224	327	305	18	380	325
1925	458	221	356	74	379	178
1926	335	142	106	50	442	105
1927	423	35	180	76	318	92
1928	372	417	478	88	424	127
1929	171	61	216	19	20	280
1930	129	12	109	49	317	47
1931	75	467	124	50	119	239
1932	294	112	352	88	216	253
1933	125	320	62	62	189	31
1934	311	127	197	71	71	422
1935	167	453	464	35	340	329
1936	347	289	287	41	478	220
1937	309	407	9	56	7	150
1938	243	478	316	8	270	361
1939	191	108	78	14	48	372
1940	395	143	317	95	395	124
1941	410	474	182	4	411	187
1942	449	269	446	18	67	371
1943	352	117	164	87	222	381
1944	153	173	141	29	177	100
1945	117	62	404	18	235	404
1946	323	346	51	65	451	236
1947	99	38	26	53	363	115
1948	254	358	263	1	1	121
1949	19	18	286	33	228	394
1950	355	164	280	56	447	174
1951	218	317	442	77	427	294
1952	23	333	337	22	211	4
1953	468	196	106	27	151	136
1954	17	444	55	34	352	478
1955	327	129	132	8	100	219
1956	380	255	237	42	235	163
1957	207	307	414	69	165	454
1958	280	230	289	43	24	293
1959	255	107	210	49	64	29
1960	24	76	51	90	7	160
1961	272	70	401	93	133	110
1962	478	36	273	16	291	375
1963	433	147	241	56	163	127
1964	296	363	147	11	377	77
1965	20	258	152	78	479	100
1966	40	415	313	26	258	128
1967	382	226	50	40	253	19
1968	148	298	199	27	117	61
1969	261	91	155	46	217	449
1970	150	187	149	90	63	244
1971	197	155	169	42	455	343
1972	284	16	49	64	219	213
1973	122	59	5	40	471	360
1974	137	78	12	47	90	79
1975	301	22	51	9	222	94
1976	296	135	365	58	210	276
1977	447	266	434	27	243	65
1978	150	138	10	46	294	18
1979	102	365	116	56	306	220
1980	234	176	431	31	446	267
1981	238	319	219	91	264	461
1982	390	56	163	79	336	130
1983	47	422	329	58	155	117
1984	137	17	50	61	372	230
1985	365	232	352	55	112	447
1986	73	437	356	30	146	180
1987	362	66	109	93	112	95
1988	302	310	202	42	187	457
1989	368	460	295	39	147	330
1990	21	109	37	46	211	286
1991	470	259	21	55	153	430
1992	359	180	307	55	158	61
1993	327	369	36	77	261	444
1994	471	298	225	36	95	353
1995	152	405	399	90	269	260
1996	155	110	291	81	30	228
1997	191	452	343	86	277	291
1998	213	33	250	38	245	466
1999	63	65	250	93	460	252
[truncated: 78,001 more rows]
