# Supplementary material for: Binary Restrictive Threshold Method for Item Exposure Control in Cognitive Diagnostic Computerized Adaptive Testing
Source: Front Psychol. 2021 Aug 5;12:517155. doi: 10.3389/fpsyg.2021.517155 (PMC8374050; doi:10.3389/fpsyg.2021.517155)
Supplement: Supplementary file 1 [file Data_Sheet_1.ZIP › Item-usage_RRUM_4_25.csv]

	PWKL	RP	RT	SDBS	Random	HART
1	353	245	407	75	121	168
2	116	43	458	12	303	99
3	360	4	369	74	65	99
4	437	387	67	67	24	310
5	295	382	222	65	8	298
6	295	154	108	24	108	243
7	439	126	248	71	17	130
8	355	294	415	52	171	88
9	205	9	13	71	391	87
10	351	339	93	11	372	28
11	176	397	420	84	64	350
12	111	77	325	44	311	351
13	347	425	64	73	194	144
14	360	1	43	32	141	259
15	292	373	123	3	29	392
16	375	30	140	70	280	290
17	277	17	223	14	476	230
18	388	246	62	11	321	88
19	275	465	341	62	281	247
20	38	89	388	49	314	449
21	75	187	474	28	97	461
22	475	69	207	13	290	313
23	328	144	444	19	103	232
24	374	91	51	78	412	179
25	290	48	419	66	459	285
26	75	148	457	71	220	322
27	159	79	84	24	177	375
28	364	17	123	90	207	51
29	322	229	252	37	265	165
30	66	356	278	85	249	34
31	201	34	424	61	357	475
32	425	156	164	5	71	159
33	211	335	424	77	90	52
34	476	58	386	21	14	106
35	70	334	289	41	247	179
36	152	412	263	22	184	327
37	26	451	214	95	391	393
38	432	178	47	59	72	69
39	52	61	85	84	185	26
40	49	292	415	27	91	343
41	125	382	476	12	143	103
42	272	24	270	18	475	93
43	318	398	308	20	377	17
44	414	162	273	95	420	253
45	237	363	274	1	330	232
46	15	349	199	87	457	144
47	308	177	351	46	388	206
48	266	106	406	30	116	223
49	383	366	417	88	422	230
50	141	267	474	78	203	241
51	163	273	206	12	232	130
52	84	374	147	58	52	391
53	352	351	320	35	185	183
54	449	144	119	41	206	52
55	155	354	422	62	371	314
56	93	447	354	26	13	435
57	312	366	38	15	265	247
58	53	114	297	95	374	119
59	371	399	15	45	441	356
60	38	180	160	90	380	26
61	33	48	115	82	300	413
62	389	25	14	81	341	299
63	133	28	177	82	157	224
64	427	136	70	31	282	349
65	449	247	449	46	193	284
66	362	151	26	30	47	182
67	43	357	104	18	232	287
68	396	114	413	47	265	265
69	254	434	81	30	131	474
70	343	304	24	80	299	192
71	435	249	132	96	285	25
72	480	39	400	83	266	35
73	223	170	48	49	244	218
74	176	421	133	26	178	293
75	288	149	421	12	476	458
76	85	339	77	89	323	480
77	443	475	325	2	354	23
78	319	393	95	5	106	291
79	363	134	440	90	45	220
80	463	340	249	59	289	47
81	66	266	94	48	105	318
82	143	385	85	17	285	187
83	33	98	265	61	166	371
84	35	65	234	53	420	323
85	60	14	277	31	155	447
86	160	186	356	78	134	264
87	332	421	194	16	20	445
88	111	391	395	70	363	267
89	326	160	22	21	25	101
90	67	201	440	75	356	440
91	307	70	65	73	10	145
92	16	393	368	93	272	434
93	276	57	46	73	297	32
94	240	255	168	24	27	359
95	452	293	136	12	471	61
96	356	170	336	13	60	17
97	292	417	348	29	404	215
98	379	245	266	5	397	284
99	235	458	120	17	54	160
100	242	422	255	51	371	441
101	470	452	240	36	321	257
102	39	372	476	4	38	230
103	267	215	179	9	366	70
104	37	7	308	11	322	460
105	237	10	226	92	259	422
106	144	229	159	5	50	54
107	237	452	137	63	261	421
108	165	66	334	75	388	273
109	234	445	4	27	369	299
110	214	337	51	90	167	270
111	473	477	293	40	33	432
112	456	129	148	95	52	198
113	97	377	396	71	57	246
114	239	475	373	65	287	362
115	205	472	135	7	300	276
116	417	59	178	54	231	156
117	313	7	344	25	378	174
118	436	68	25	52	143	176
119	386	172	45	59	350	251
120	150	121	345	45	163	344
121	391	445	286	53	16	243
122	324	21	141	16	136	361
123	470	87	126	51	374	58
124	118	444	209	76	275	260
125	413	100	115	18	194	466
126	236	97	320	26	168	476
127	187	141	48	32	39	350
128	467	64	343	72	469	122
129	364	386	140	26	450	354
130	378	251	293	44	371	14
131	430	420	357	62	480	431
132	477	216	213	87	7	217
133	268	114	269	58	382	387
134	431	397	47	95	252	139
135	132	240	272	61	130	249
136	297	365	277	47	79	177
137	232	160	326	34	41	463
138	460	141	447	26	103	175
139	256	457	115	34	306	285
140	75	430	333	81	249	180
141	35	376	273	2	303	113
142	161	425	288	57	140	16
143	109	428	390	92	45	396
144	231	388	175	76	285	182
145	163	44	253	31	298	129
146	383	256	247	63	44	346
147	208	278	223	38	357	34
148	253	211	43	16	413	32
149	245	265	433	9	208	401
150	346	167	149	64	373	233
151	103	217	82	14	375	416
152	429	5	263	35	262	273
153	14	125	83	14	145	364
154	67	281	160	2	278	70
155	39	370	293	21	148	34
156	84	341	318	18	142	117
157	139	90	31	85	245	436
158	46	43	470	40	430	380
159	445	409	89	8	7	74
160	100	375	175	63	166	298
161	412	330	24	71	233	209
162	240	38	416	93	51	407
163	242	261	396	79	404	324
164	438	397	477	75	275	86
165	366	125	41	21	382	217
166	121	414	409	8	376	226
167	401	242	262	9	47	394
168	163	2	404	57	380	470
169	57	438	49	58	277	125
170	424	345	420	94	327	43
171	59	183	137	88	269	93
172	117	220	61	15	172	103
173	18	429	416	18	418	337
174	156	439	47	50	204	337
175	427	445	218	38	214	221
176	184	311	191	30	212	399
177	447	440	277	38	37	251
178	33	97	11	46	161	252
179	96	29	235	49	452	466
180	425	400	165	33	81	435
181	129	99	241	19	66	435
182	286	388	210	88	141	290
183	430	454	449	27	338	140
184	441	92	6	87	77	45
185	443	369	210	21	107	64
186	419	70	185	52	167	58
187	375	208	55	43	341	269
188	101	386	92	83	228	359
189	43	278	275	8	462	84
190	20	221	453	8	168	157
191	372	325	444	71	43	152
192	156	286	327	86	121	69
193	215	415	180	80	200	372
194	403	473	410	3	237	477
195	283	272	80	95	55	63
196	374	362	129	50	64	179
197	200	59	319	15	441	206
198	336	66	384	23	292	57
199	104	162	478	77	207	441
200	107	271	184	65	450	404
201	75	381	352	19	428	265
202	435	173	328	33	169	59
203	56	390	161	69	346	248
204	407	451	224	21	69	335
205	404	283	110	82	342	62
206	480	162	65	25	456	232
207	211	242	49	59	92	75
208	254	30	292	35	19	176
209	2	398	108	46	331	263
210	434	330	269	2	74	261
211	41	218	158	95	410	76
212	194	306	434	28	59	188
213	365	4	442	86	122	404
214	19	26	71	88	367	67
215	346	436	181	65	339	163
216	152	135	61	12	146	7
217	263	168	227	68	103	28
218	407	421	77	22	21	103
219	287	451	381	75	97	413
220	182	142	193	2	202	120
221	111	36	339	6	161	16
222	199	146	28	36	343	87
223	189	451	433	38	268	2
224	148	385	316	88	236	217
225	475	210	461	85	86	388
226	209	364	24	84	231	358
227	340	281	411	58	309	377
228	148	237	47	19	388	190
229	27	455	340	42	338	280
230	9	161	351	81	460	104
231	60	410	122	20	4	324
232	478	12	19	81	51	351
233	372	235	462	44	61	37
234	131	428	291	9	454	424
235	349	148	56	30	465	461
236	57	281	323	84	225	203
237	149	219	296	15	262	74
238	449	4	348	96	421	69
239	359	82	293	1	30	396
240	384	474	44	73	277	66
241	25	245	413	27	174	475
242	258	329	245	67	246	255
243	128	147	312	23	385	239
244	332	412	286	83	363	194
245	109	359	249	43	374	410
246	63	200	406	96	290	394
247	75	151	228	55	97	386
248	334	351	220	83	340	248
249	368	2	47	39	85	328
250	237	426	470	56	284	237
251	70	385	441	36	2	20
252	243	207	332	40	296	149
253	200	32	172	67	122	333
254	68	88	465	57	49	48
255	443	250	74	69	401	228
256	220	291	73	78	67	469
257	12	60	264	61	125	295
258	44	92	411	63	184	455
259	51	476	446	61	343	379
260	299	30	430	9	438	91
261	50	453	229	63	51	64
262	254	202	67	50	453	176
263	6	61	304	7	466	301
264	315	267	368	16	12	266
265	472	27	225	35	358	236
266	254	265	295	26	309	317
267	90	422	234	92	454	148
268	136	337	355	18	324	233
269	119	126	351	19	31	263
270	345	135	293	28	400	32
271	136	342	78	23	115	436
272	182	156	208	77	126	402
273	247	47	283	24	413	385
274	443	180	15	63	146	476
275	47	147	180	4	279	329
276	427	200	240	59	350	329
277	328	322	33	14	227	278
278	422	41	374	35	103	478
279	429	203	347	14	452	143
280	184	400	299	20	440	136
281	67	435	127	26	168	172
282	16	466	252	55	107	393
283	310	317	431	55	232	318
284	257	350	150	85	181	182
285	265	440	169	73	213	477
286	44	12	363	24	336	275
287	81	446	357	39	52	349
288	408	190	334	72	126	14
289	312	182	192	18	118	440
290	261	429	224	52	368	386
291	93	104	190	52	195	33
292	248	7	178	64	13	375
293	347	54	94	24	267	53
294	321	86	184	47	280	8
295	287	166	105	62	355	87
296	254	31	365	2	238	15
297	228	154	294	78	44	406
298	109	59	93	57	346	249
299	53	416	201	52	434	454
300	297	403	296	73	401	381
301	397	167	182	75	68	354
302	320	1	21	65	185	450
303	189	246	365	14	325	315
304	401	278	170	80	215	159
305	354	63	147	54	281	149
306	255	276	12	1	288	315
307	92	11	121	29	186	353
308	182	274	353	21	197	347
309	254	246	397	91	350	318
310	69	429	18	21	456	145
311	86	349	311	44	427	70
312	74	408	171	15	214	405
313	89	204	333	77	93	183
314	434	213	292	37	138	173
315	471	284	463	61	57	323
316	77	34	57	58	474	335
317	438	1	208	8	468	94
318	379	324	263	33	473	213
319	277	83	421	53	49	292
320	64	203	268	30	89	260
321	130	398	126	77	265	24
322	173	319	275	56	109	278
323	7	56	194	6	125	459
324	281	103	317	58	59	466
325	250	75	29	15	144	94
326	280	214	359	20	103	352
327	27	74	387	26	480	129
328	200	417	318	44	319	276
329	12	306	345	27	411	410
330	28	269	237	82	235	284
331	309	365	155	16	465	249
332	17	289	361	84	367	94
333	73	6	177	80	125	314
334	267	14	191	74	427	443
335	34	158	346	30	462	320
336	221	347	355	71	334	445
337	227	406	214	20	50	471
338	79	15	211	38	345	30
339	139	107	291	26	117	307
340	109	412	477	11	321	272
341	415	159	236	6	229	286
342	342	322	206	56	128	291
343	470	44	96	24	386	344
344	226	160	340	62	471	314
345	480	385	209	43	279	226
346	347	225	19	22	15	207
347	263	121	430	61	323	150
348	124	122	182	87	145	436
349	43	86	368	45	366	410
350	236	256	271	6	319	470
351	473	361	369	60	377	162
352	113	173	7	55	319	368
353	15	45	394	66	341	168
354	51	50	469	10	62	94
355	442	107	48	29	221	381
356	468	364	241	91	28	433
357	368	5	20	23	11	247
358	334	269	63	65	463	243
359	164	258	282	93	372	322
360	468	251	344	64	479	268
361	21	40	299	58	392	54
362	80	147	258	40	123	469
363	250	185	108	68	307	207
364	118	294	173	68	158	206
365	237	262	462	58	99	425
366	423	399	412	50	297	137
367	282	167	229	8	405	117
368	373	20	3	18	211	270
369	215	245	45	86	334	435
370	40	75	401	75	304	343
371	173	308	307	12	239	159
372	219	210	122	36	422	449
373	402	46	128	32	87	474
374	103	310	209	77	201	462
375	251	190	264	74	463	139
376	180	122	419	29	343	311
377	154	163	128	67	230	184
378	77	242	344	12	422	417
379	118	71	414	95	287	48
380	168	467	406	12	294	74
381	340	299	139	88	75	433
382	268	390	255	28	221	253
383	111	187	282	64	178	305
384	244	362	164	75	257	446
385	361	439	21	50	358	41
386	151	296	12	83	52	344
387	348	255	40	60	198	170
388	247	295	362	34	311	332
389	34	214	305	31	457	264
390	151	351	341	76	91	428
391	402	180	440	92	85	470
392	335	20	265	80	469	352
393	132	165	187	43	317	300
394	101	126	302	50	399	293
395	47	220	343	63	467	329
396	451	388	179	62	69	264
397	198	147	55	8	454	382
398	104	43	392	52	439	42
399	199	246	33	19	89	39
400	475	218	116	9	310	469
401	97	415	274	68	427	479
402	139	76	422	85	266	349
403	223	146	60	16	183	279
404	479	472	265	46	360	115
405	162	275	258	29	316	327
406	176	440	118	6	72	163
407	152	101	185	46	391	192
408	436	125	175	15	37	371
409	411	292	274	84	415	219
410	301	22	156	96	210	188
411	81	315	195	5	325	304
412	99	480	45	14	39	313
413	334	15	452	79	3	259
414	33	41	82	84	6	362
415	373	13	121	11	331	52
416	80	87	269	14	281	172
417	195	476	164	83	100	93
418	307	440	156	23	232	479
419	213	98	172	50	125	157
420	193	262	182	26	325	474
421	157	216	86	42	475	298
422	125	238	192	12	348	391
423	73	473	200	39	204	398
424	277	298	128	91	112	283
425	134	59	223	62	423	326
426	284	430	235	73	216	333
427	14	203	137	71	380	136
428	245	258	416	49	273	123
429	235	396	28	67	143	440
430	183	128	393	23	48	327
431	360	473	148	32	426	408
432	308	82	142	43	26	79
433	234	335	435	70	334	121
434	222	120	298	81	59	272
435	218	83	277	75	350	387
436	423	456	351	78	65	478
437	316	96	301	78	209	321
438	131	119	345	70	287	442
439	249	92	233	24	313	19
440	34	446	53	34	150	55
441	7	156	89	56	392	115
442	116	444	207	88	245	136
443	303	364	88	80	254	444
444	8	409	212	78	207	209
445	431	361	345	71	154	320
446	400	163	394	87	436	219
447	435	211	373	18	58	453
448	390	370	284	25	374	302
449	159	118	151	77	472	109
450	460	76	256	16	281	112
451	294	185	145	51	157	122
452	231	423	395	95	167	284
453	388	93	378	19	282	175
454	364	99	106	19	222	179
455	191	271	145	39	132	410
456	358	118	338	69	226	449
457	164	67	114	53	426	292
458	131	384	447	47	281	199
459	390	380	248	45	192	49
460	14	262	430	22	120	307
461	281	47	458	43	184	231
462	268	447	162	39	378	424
463	86	238	286	70	105	470
464	99	154	77	82	322	183
465	325	211	428	32	354	69
466	169	401	463	36	271	217
467	393	68	42	24	231	27
468	288	139	43	67	104	90
469	439	314	439	41	467	52
470	181	67	220	73	476	219
471	260	412	424	1	60	414
472	113	187	365	32	418	135
473	460	161	182	71	421	122
474	2	159	31	44	177	271
475	175	51	375	16	443	282
476	96	460	191	87	27	458
477	194	204	137	41	472	285
478	467	224	25	84	122	129
479	222	386	171	68	448	438
480	66	220	142	36	61	111
481	428	2	302	83	269	410
482	375	318	405	90	235	124
483	231	227	45	36	433	101
484	31	338	192	55	61	110
485	53	396	107	94	474	249
486	404	216	368	28	326	300
487	373	449	247	63	171	152
488	247	448	317	33	45	390
489	160	398	335	73	327	99
490	424	75	1	10	368	407
491	168	183	397	11	156	104
492	28	382	176	76	90	38
493	441	276	282	62	144	216
494	382	292	45	40	283	155
495	36	156	119	89	368	336
496	264	53	461	14	420	97
497	201	413	387	48	200	475
498	345	417	274	60	244	54
499	248	441	419	6	467	178
500	98	431	165	55	93	9
501	290	80	312	84	93	453
502	202	6	268	6	231	302
503	359	231	106	78	142	17
504	37	3	420	3	242	129
505	232	189	48	90	456	41
506	84	130	120	73	228	371
507	318	355	402	81	41	72
508	342	33	30	16	449	127
509	169	34	216	66	125	151
510	352	369	83	5	476	324
511	100	397	433	19	18	307
512	280	225	136	26	461	237
513	4	167	158	42	193	291
514	216	476	93	6	141	100
515	274	245	308	35	312	266
516	232	398	340	15	303	153
517	282	40	396	19	63	422
518	232	212	106	2	319	303
519	371	211	340	16	454	203
520	170	94	425	25	217	62
521	67	310	307	39	400	112
522	147	395	12	47	300	381
523	185	254	416	94	471	71
524	406	161	74	1	395	241
525	257	462	225	10	197	340
526	398	94	279	41	219	276
527	280	399	342	80	303	239
528	246	189	95	80	37	162
529	56	250	203	33	180	205
530	244	35	25	56	289	147
531	109	114	265	40	156	477
532	81	290	383	91	415	327
533	314	418	399	71	42	405
534	280	396	288	88	57	160
535	291	37	56	28	206	308
536	224	203	93	12	98	202
537	303	165	87	25	24	21
538	245	391	125	65	121	215
539	141	389	57	69	233	84
540	383	283	38	70	49	373
541	36	471	255	75	197	195
542	444	264	138	77	426	16
543	419	64	432	40	109	233
544	447	438	132	42	89	403
545	214	226	425	90	149	193
546	128	149	40	12	476	43
547	241	366	420	91	262	348
548	442	480	322	15	5	182
549	182	438	114	36	149	170
550	303	105	95	49	13	188
551	396	100	427	78	24	193
552	31	450	120	84	337	213
553	194	405	464	76	257	275
554	85	81	143	89	104	3
555	114	92	429	79	15	191
556	261	377	236	4	65	323
557	304	228	429	1	121	253
558	107	349	334	77	149	275
559	78	375	47	23	399	50
560	218	123	100	90	251	383
561	315	143	130	95	252	11
562	193	313	221	62	169	203
563	311	65	196	6	121	239
564	69	196	162	48	249	67
565	112	285	333	16	42	369
566	271	477	291	64	87	301
567	284	227	203	65	466	444
568	182	218	188	38	329	423
569	252	172	96	56	152	378
570	69	395	226	28	458	287
571	138	444	192	86	383	466
572	48	210	271	6	53	138
573	114	231	16	42	288	171
574	50	298	389	47	68	337
575	392	307	259	2	4	436
576	313	287	222	54	62	293
577	246	430	222	68	395	177
578	224	45	364	52	44	82
579	65	247	138	65	60	386
580	281	400	134	21	431	88
581	406	265	274	12	452	30
582	181	158	183	15	464	206
583	417	442	184	50	219	247
584	20	301	321	91	444	357
585	255	15	396	66	178	144
586	319	208	466	59	459	333
587	142	332	62	63	296	4
588	199	88	8	33	240	394
589	423	57	286	67	101	182
590	467	54	26	82	215	188
591	335	354	223	93	252	51
592	203	57	437	45	34	435
593	428	195	444	68	196	420
594	65	259	403	18	461	376
595	23	277	228	42	242	64
596	5	389	86	24	117	219
597	250	85	15	76	318	297
598	316	401	440	66	345	17
599	423	278	152	71	330	381
600	340	128	252	78	155	150
601	172	145	281	93	246	428
602	319	321	116	4	99	333
603	357	228	142	94	344	456
604	47	131	192	79	226	314
605	10	458	19	87	10	205
606	344	125	246	12	466	304
607	177	95	64	84	228	325
608	75	305	396	78	470	211
609	117	479	281	12	107	352
610	237	76	244	42	454	47
611	361	28	58	38	424	446
612	173	317	248	44	456	159
613	139	273	240	52	194	21
614	16	93	201	11	348	115
615	389	381	258	39	380	245
616	183	93	20	76	41	439
617	51	162	304	2	248	216
618	450	39	373	92	119	475
619	194	190	160	48	243	463
620	361	329	454	76	32	347
621	338	340	158	47	178	424
622	78	172	303	4	49	368
623	418	41	296	93	97	9
624	253	254	85	30	389	297
625	454	308	339	33	299	384
626	150	360	442	36	468	11
627	464	398	314	87	280	125
628	49	343	217	18	353	327
629	364	395	14	24	467	90
630	350	277	119	45	19	118
631	422	401	152	24	261	244
632	276	316	157	62	287	476
633	409	345	181	52	266	107
634	129	477	72	30	237	152
635	260	228	2	30	318	20
636	236	350	91	79	380	383
637	86	179	46	92	192	4
638	325	307	217	17	442	68
639	3	431	364	27	32	193
640	25	110	14	18	51	288
641	368	184	353	18	191	206
642	407	155	97	5	313	157
643	285	113	240	26	316	393
644	364	55	186	27	121	277
645	186	396	341	85	53	408
646	241	66	43	83	26	1
647	456	312	290	55	376	445
648	148	63	330	77	361	281
649	196	147	357	64	316	139
650	166	148	179	25	305	178
651	412	320	125	73	430	447
652	351	73	256	16	205	222
653	243	97	163	62	405	236
654	331	56	18	20	39	83
655	58	170	439	46	153	339
656	118	182	230	78	110	124
657	429	127	102	38	198	321
658	153	178	122	14	235	265
659	198	355	389	72	5	240
660	230	46	124	37	437	429
661	252	192	476	59	338	166
662	200	2	134	64	97	93
663	201	218	269	68	405	319
664	205	252	25	82	327	449
665	389	266	46	36	480	59
666	286	63	441	62	419	146
667	321	95	136	58	399	320
668	68	332	385	58	456	1
669	391	343	193	1	194	215
670	188	201	97	42	133	373
671	176	108	141	38	406	176
672	323	60	363	77	164	326
673	59	61	53	61	401	65
674	210	455	247	29	470	51
675	77	385	366	24	366	22
676	251	466	78	59	349	409
677	446	349	301	23	330	3
678	250	287	336	53	294	94
679	311	325	425	12	312	227
680	248	479	165	6	432	22
681	24	278	253	32	415	96
682	340	431	22	49	59	262
683	35	34	104	48	118	163
684	455	115	276	85	364	431
685	348	322	153	34	115	231
686	152	455	101	8	111	336
687	85	57	374	23	99	119
688	366	313	291	15	78	440
689	326	419	179	4	447	226
690	418	90	416	62	103	435
691	254	184	110	27	475	321
692	59	437	458	35	233	354
693	309	317	388	61	171	267
694	62	45	12	76	452	49
695	157	306	410	54	204	414
696	406	432	270	55	47	271
697	218	37	343	29	419	297
698	397	419	54	52	217	119
699	13	285	42	63	32	418
700	375	104	221	62	230	210
701	125	176	432	16	173	367
702	84	395	324	87	52	434
703	238	6	396	94	31	315
704	414	229	425	14	281	124
705	209	248	105	25	394	129
706	476	456	6	43	355	110
707	90	208	26	90	245	137
708	302	294	222	21	84	186
709	82	1	350	92	106	475
710	167	204	411	69	284	403
711	321	301	400	31	164	314
712	340	194	105	58	329	233
713	459	380	205	69	349	265
714	163	149	375	32	267	277
715	457	131	72	48	427	154
716	237	44	81	85	321	322
717	419	148	111	41	47	224
718	220	438	94	13	75	162
719	128	440	149	50	403	47
720	134	100	259	73	80	314
721	131	453	214	46	304	248
722	217	237	45	81	374	476
723	107	286	385	54	207	20
724	78	416	189	61	211	203
725	270	41	293	83	336	292
726	399	16	323	61	187	479
727	212	16	1	11	292	234
728	154	91	322	63	453	258
729	12	159	141	40	186	95
730	235	238	228	50	54	330
731	447	330	403	69	332	404
732	170	347	54	68	75	255
733	405	455	253	75	460	182
734	15	379	211	9	437	125
735	440	404	197	87	347	81
736	264	101	275	8	475	365
737	423	126	389	95	422	93
738	323	65	281	35	459	230
739	409	5	387	71	409	301
740	146	237	247	69	22	427
741	166	291	412	8	316	352
742	400	477	366	23	226	278
743	479	391	74	5	256	173
744	223	321	370	11	360	25
745	401	12	299	61	6	414
746	104	7	245	25	232	379
747	429	445	56	46	155	430
748	349	172	300	41	219	397
749	332	435	29	65	366	467
750	134	315	388	74	154	298
751	207	382	201	79	87	135
752	279	256	224	56	110	309
753	290	360	441	49	370	63
754	450	237	39	15	330	242
755	452	140	69	9	20	196
756	153	164	338	82	454	316
757	163	348	299	21	176	401
758	372	210	199	70	109	140
759	448	88	321	63	302	38
760	392	370	130	28	359	107
761	361	29	109	3	197	367
762	214	113	278	72	51	47
763	441	278	33	4	480	199
764	366	340	33	55	341	439
765	238	474	367	56	466	191
766	429	412	450	14	342	129
767	127	47	200	68	312	35
768	42	38	410	54	253	443
769	59	235	424	48	229	311
770	432	79	8	56	265	184
771	436	229	463	93	301	343
772	411	137	443	1	97	405
773	450	298	126	48	145	255
774	454	461	389	61	131	117
775	26	375	161	61	384	261
776	340	124	464	84	42	170
777	25	202	209	2	72	183
778	176	252	133	20	45	20
779	339	406	302	53	473	213
780	84	215	77	36	155	266
781	368	428	326	61	450	63
782	289	447	377	26	451	14
783	378	79	476	77	469	329
784	452	71	37	93	245	300
785	439	174	88	38	236	157
786	78	62	191	47	351	168
787	361	3	361	18	395	301
788	311	212	56	5	278	131
789	397	349	64	20	375	154
790	84	318	203	31	84	110
791	112	325	469	8	387	381
792	171	419	373	38	406	378
793	166	35	258	57	169	133
794	103	143	21	6	432	303
795	334	171	49	78	131	295
796	86	41	302	72	133	205
797	229	188	279	40	265	196
798	127	202	223	66	154	272
799	159	335	240	33	340	144
800	354	191	78	82	358	249
801	265	149	168	62	148	89
802	389	267	74	42	433	323
803	350	31	42	66	122	375
804	132	138	100	54	162	149
805	408	443	178	27	446	220
806	47	382	190	56	98	244
807	57	358	24	20	262	383
808	118	193	51	32	338	284
809	376	218	423	89	261	378
810	103	272	184	47	149	10
811	112	134	99	74	162	39
812	369	334	404	34	426	262
813	379	290	404	81	13	384
814	363	123	467	70	112	297
815	424	27	91	30	86	70
816	99	327	217	81	337	453
817	309	142	404	72	26	365
818	164	410	61	28	469	99
819	371	287	208	47	168	204
820	442	70	422	27	392	269
821	446	424	271	56	444	145
822	245	29	214	67	300	352
823	143	342	71	36	431	305
824	73	314	380	60	154	11
825	329	296	312	38	142	8
826	162	88	238	52	14	165
827	88	369	342	24	307	234
828	173	290	350	28	198	294
829	118	69	42	29	137	225
830	420	85	20	74	191	306
831	368	318	79	4	250	77
832	88	183	2	32	281	460
833	173	220	114	76	19	366
834	191	57	433	36	225	69
835	410	48	273	57	113	312
836	130	289	37	48	103	40
837	297	71	84	28	189	429
838	21	199	107	88	97	195
839	382	232	108	31	382	335
840	41	170	288	8	458	388
841	325	180	352	20	1	423
842	225	282	471	29	244	19
843	277	204	32	16	335	100
844	332	67	137	46	243	192
845	288	98	166	83	173	277
846	168	349	46	16	126	431
847	144	98	238	1	460	328
848	18	37	65	24	422	20
849	478	77	426	69	143	286
850	283	395	380	5	57	123
851	269	280	252	44	50	373
852	136	412	139	53	344	454
853	329	403	364	27	461	381
854	39	236	194	8	246	85
855	148	342	405	54	58	349
856	308	316	447	93	205	29
857	425	419	417	44	136	301
858	214	164	117	43	284	293
859	371	60	91	2	340	72
860	380	168	90	40	348	4
861	145	69	52	87	289	387
862	31	361	246	43	265	458
863	477	41	323	80	272	136
864	49	25	89	64	428	369
865	386	131	297	17	140	150
866	90	399	124	89	20	279
867	325	313	445	63	406	383
868	162	382	315	23	468	415
869	268	216	467	61	278	8
870	102	111	326	83	116	167
871	254	55	335	8	69	453
872	478	421	223	51	121	312
873	228	384	418	15	205	27
874	330	286	179	93	187	2
875	1	107	242	88	310	194
876	404	455	52	18	342	204
877	474	97	103	26	153	392
878	226	468	68	49	30	314
879	136	353	322	34	226	346
880	415	410	39	94	440	139
881	16	245	132	96	117	408
882	348	76	23	13	47	159
883	472	118	209	2	222	53
884	258	44	196	87	339	2
885	424	359	195	8	373	464
886	445	47	207	46	10	355
887	57	247	75	57	292	179
888	146	381	385	80	2	367
889	351	386	188	40	6	254
890	407	332	435	91	255	317
891	91	454	395	61	33	188
892	252	44	327	36	83	412
893	361	475	376	44	169	450
894	20	42	388	86	432	6
895	46	439	77	62	172	213
896	174	3	290	38	352	345
897	251	215	380	17	164	154
898	450	175	49	93	119	296
899	127	399	455	9	216	44
900	196	20	272	25	413	267
901	118	287	430	74	17	52
902	361	391	471	91	6	42
903	9	54	74	84	459	301
904	336	416	85	21	283	66
905	382	478	101	54	325	35
906	8	297	327	27	47	315
907	179	408	116	14	259	232
908	104	124	350	84	298	445
909	285	303	446	45	141	474
910	171	198	253	94	276	253
911	109	5	375	67	58	258
912	190	37	7	6	464	436
913	250	197	346	50	193	272
914	287	146	172	22	389	35
915	6	94	184	42	274	127
916	368	347	202	4	366	395
917	163	119	240	11	258	212
918	194	145	128	9	327	480
919	385	479	196	74	28	343
920	399	197	41	45	479	406
921	61	98	276	32	470	416
922	426	259	326	73	425	52
923	212	431	266	57	266	41
924	241	124	350	87	212	427
925	407	232	348	49	247	114
926	302	322	5	4	190	126
927	149	230	29	10	116	223
928	478	310	245	75	415	328
929	339	468	309	73	420	285
930	34	318	467	37	433	425
931	67	206	254	47	467	470
932	227	312	201	90	21	456
933	459	21	7	69	149	378
934	48	416	477	8	113	56
935	86	53	123	18	107	189
936	368	127	401	6	119	260
937	196	385	61	30	404	148
938	426	237	24	64	106	389
939	303	149	456	7	2	147
940	17	95	287	93	28	477
941	150	324	32	89	135	279
942	145	146	89	90	269	196
943	101	108	13	84	157	189
944	110	373	162	48	351	450
945	18	344	222	13	84	195
946	339	278	70	6	104	421
947	337	237	68	30	80	163
948	54	135	150	1	236	449
949	67	267	156	11	431	306
950	326	33	169	15	180	82
951	258	412	310	66	429	221
952	192	344	231	60	245	161
953	275	186	310	51	318	176
954	397	409	106	72	66	397
955	22	380	120	63	393	376
956	30	31	325	35	71	224
957	123	281	112	29	2	123
958	139	444	260	49	116	211
959	63	93	185	79	16	113
960	408	396	161	5	349	320
961	67	100	415	12	183	66
962	192	430	45	66	218	377
963	224	396	129	63	398	427
964	381	215	323	66	234	261
965	415	141	240	1	454	349
966	436	316	88	25	350	198
967	343	351	259	27	426	446
968	384	326	380	80	338	296
969	84	81	296	84	13	110
970	142	108	70	80	163	469
971	103	347	202	14	248	281
972	157	7	392	49	164	265
973	108	52	428	85	213	389
974	262	460	366	28	448	442
975	314	7	148	12	5	375
976	121	84	49	52	231	83
977	117	198	11	3	446	250
978	368	429	296	46	341	467
979	472	335	260	16	34	431
980	61	460	366	59	180	311
981	81	129	345	96	343	97
982	192	260	277	11	25	127
983	163	453	157	5	279	204
984	318	29	347	58	74	440
985	480	356	471	6	111	101
986	149	299	28	8	56	314
987	244	247	449	10	151	362
988	270	274	171	33	79	238
989	323	5	146	56	126	212
990	226	257	158	74	247	411
991	198	465	118	38	37	480
992	471	260	203	77	275	206
993	434	456	376	84	371	106
994	193	13	336	13	238	123
995	176	162	459	76	43	342
996	279	385	462	69	13	392
997	112	303	242	56	57	478
998	158	468	118	93	120	352
999	276	118	204	65	477	336
1000	129	374	33	66	237	326
1001	159	129	424	28	479	254
1002	260	468	269	20	370	203
1003	369	420	476	59	394	3
1004	291	97	17	44	152	335
1005	215	253	34	52	347	180
1006	153	403	165	69	96	22
1007	29	13	37	44	44	354
1008	244	109	155	16	252	312
1009	178	313	445	79	275	265
1010	41	270	368	6	237	36
1011	267	388	306	9	229	200
1012	371	33	168	50	4	300
1013	294	451	245	1	471	202
1014	40	477	55	32	200	366
1015	85	425	373	22	119	224
1016	67	61	135	21	317	448
1017	5	235	374	10	266	446
1018	187	337	46	27	191	300
1019	455	362	161	66	275	85
1020	238	374	420	21	406	300
1021	16	126	339	50	426	35
1022	362	430	181	41	452	298
1023	161	382	384	66	191	66
1024	221	449	334	96	430	295
1025	90	237	317	78	253	265
1026	204	342	109	12	403	38
1027	452	78	393	25	469	76
1028	183	375	452	60	211	3
1029	89	171	102	1	184	56
1030	390	194	252	48	26	414
1031	236	450	314	77	22	202
1032	256	410	455	46	255	322
1033	94	321	19	19	65	279
1034	418	318	439	17	466	437
1035	125	99	13	43	88	158
1036	317	466	344	82	308	203
1037	237	106	305	15	287	4
1038	361	229	446	37	343	53
1039	180	284	414	46	202	405
1040	217	254	404	71	247	426
1041	134	30	278	59	77	117
1042	226	244	10	33	45	101
1043	3	389	431	86	389	284
1044	103	81	257	65	284	250
1045	356	334	266	94	93	40
1046	437	174	153	59	58	15
1047	297	162	301	90	371	332
1048	161	161	205	67	105	276
1049	440	262	247	53	271	308
1050	167	347	412	18	82	243
1051	408	282	451	64	118	47
1052	356	17	65	95	234	133
1053	252	386	64	56	203	135
1054	395	411	330	8	56	217
1055	415	337	60	45	337	64
1056	221	479	335	61	378	259
1057	477	95	273	11	128	360
1058	298	193	152	35	179	274
1059	260	386	130	68	74	203
1060	266	246	348	83	354	28
1061	414	158	313	4	207	293
1062	364	121	261	31	46	323
1063	80	87	332	88	213	365
1064	297	21	224	75	112	128
1065	251	78	240	85	167	40
1066	465	100	419	87	388	416
1067	313	272	158	22	236	186
1068	90	73	402	96	384	90
1069	448	474	365	7	103	247
1070	271	179	24	31	435	303
1071	35	184	137	76	256	452
1072	289	11	205	82	14	160
1073	64	413	24	79	10	82
1074	171	56	107	56	346	450
1075	121	51	421	6	447	16
1076	165	394	97	82	421	424
1077	165	272	131	58	458	189
1078	75	361	49	41	186	400
1079	263	138	242	90	245	354
1080	226	407	151	34	109	216
1081	33	196	70	14	467	27
1082	426	263	64	79	459	215
1083	275	10	2	81	88	210
1084	284	351	73	55	480	69
1085	242	460	352	28	11	448
1086	221	461	207	87	214	224
1087	416	41	300	57	166	417
1088	387	425	89	7	136	365
1089	219	443	27	30	255	248
1090	246	413	127	7	139	174
1091	317	87	323	86	89	118
1092	366	406	115	10	273	46
1093	442	94	273	11	329	385
1094	287	74	143	50	313	139
1095	281	58	59	14	29	469
1096	368	442	441	95	181	421
1097	360	136	116	5	464	400
1098	180	476	128	17	236	421
1099	66	291	426	82	162	293
1100	153	133	89	9	56	343
1101	157	441	465	95	229	129
1102	199	195	14	36	172	25
1103	116	227	218	41	413	125
1104	394	47	107	79	369	80
1105	339	459	167	43	266	248
1106	97	2	222	15	363	94
1107	1	200	442	13	264	148
1108	54	257	317	41	97	443
1109	65	221	453	28	319	151
1110	480	379	443	10	432	84
1111	327	174	152	71	475	267
1112	355	65	283	23	162	307
1113	364	140	81	50	443	241
1114	266	115	307	79	140	34
1115	211	244	228	34	238	155
1116	461	71	204	74	406	113
1117	441	357	361	7	424	3
1118	458	355	480	64	131	382
1119	346	435	335	27	102	440
1120	233	74	214	80	47	343
1121	138	134	273	86	40	364
1122	294	59	454	1	368	129
1123	335	432	66	78	416	67
1124	257	375	303	95	98	346
1125	210	344	357	79	285	275
1126	160	58	311	64	96	70
1127	307	135	361	23	6	76
1128	216	476	101	77	248	211
1129	162	395	307	31	388	83
1130	253	165	301	30	265	186
1131	429	8	17	81	446	111
1132	394	360	447	31	221	66
1133	279	408	442	49	307	355
1134	21	315	364	64	72	260
1135	398	147	10	50	51	80
1136	232	101	370	72	63	232
1137	427	453	330	8	171	268
1138	254	36	134	71	365	103
1139	190	322	160	54	291	181
1140	327	315	168	35	167	10
1141	213	155	162	78	43	480
1142	297	134	268	16	89	56
1143	100	143	92	58	323	151
1144	23	343	32	28	330	373
1145	73	24	107	43	335	233
1146	414	213	385	50	70	367
1147	371	16	143	2	441	98
1148	459	80	42	7	208	375
1149	9	430	150	11	225	326
1150	234	10	446	60	178	476
1151	280	451	362	16	380	189
1152	157	139	433	38	252	169
1153	387	294	264	66	167	140
1154	148	25	207	85	220	479
1155	467	280	464	15	236	400
1156	337	301	418	12	281	97
1157	45	28	360	52	358	461
1158	219	23	148	16	251	133
1159	390	385	316	49	197	434
1160	103	221	38	57	413	308
1161	375	86	381	84	449	43
1162	103	248	117	47	326	403
1163	159	63	406	10	348	215
1164	172	267	284	59	199	206
1165	7	457	296	41	332	358
1166	277	398	411	24	207	260
1167	200	466	17	28	29	42
1168	343	400	236	81	46	287
1169	405	160	318	40	117	29
1170	430	279	132	16	335	456
1171	469	5	312	93	324	118
1172	403	465	417	20	272	356
1173	385	383	282	24	246	63
1174	330	368	178	6	252	7
1175	32	144	359	52	431	132
1176	368	134	328	37	455	64
1177	137	292	93	25	373	328
1178	392	90	319	51	355	19
1179	187	224	162	14	64	406
1180	459	462	155	5	431	169
1181	36	36	428	91	271	188
1182	462	366	383	61	430	320
1183	196	371	54	32	202	339
1184	383	157	230	15	15	308
1185	144	221	365	41	97	265
1186	474	207	256	84	146	94
1187	23	341	304	55	323	150
1188	453	217	276	27	440	364
1189	97	223	344	37	325	34
1190	428	397	156	84	149	365
1191	203	53	475	91	106	287
1192	452	375	130	34	149	216
1193	228	26	262	90	159	352
1194	120	367	102	47	287	252
1195	96	50	228	19	323	326
1196	78	56	260	33	302	376
1197	25	259	392	5	282	317
1198	227	54	316	39	40	462
1199	88	188	311	57	248	193
1200	273	362	54	79	479	185
1201	249	370	279	11	104	156
1202	74	340	176	80	46	50
1203	365	272	59	49	410	51
1204	292	334	240	58	428	267
1205	372	395	176	68	34	8
1206	281	294	152	34	410	375
1207	438	189	125	60	327	269
1208	246	66	316	77	33	312
1209	465	391	140	43	275	31
1210	117	425	231	32	377	299
1211	27	114	421	37	131	284
1212	9	434	263	44	115	435
1213	359	297	298	68	411	398
1214	203	391	454	71	480	424
1215	139	314	180	81	24	224
1216	85	444	236	3	130	407
1217	216	36	218	58	33	446
1218	349	323	203	54	176	167
1219	350	145	66	76	143	359
1220	443	231	3	7	436	284
1221	278	249	307	61	17	24
1222	316	344	325	78	374	156
1223	125	118	290	7	32	255
1224	153	25	326	51	347	221
1225	76	313	145	71	121	232
1226	97	152	247	33	79	419
1227	9	374	58	45	182	160
1228	274	357	180	25	362	190
1229	137	193	292	76	297	61
1230	130	24	16	80	176	294
1231	448	396	480	2	424	63
1232	406	406	170	36	427	61
1233	34	37	405	24	209	280
1234	269	371	378	10	313	155
1235	2	478	360	14	404	331
1236	335	5	49	3	65	16
1237	102	139	71	56	149	32
1238	158	243	435	67	93	202
1239	389	309	32	1	259	452
1240	201	304	225	27	174	25
1241	37	369	109	38	73	147
1242	201	68	294	4	152	37
1243	228	457	25	12	79	107
1244	140	137	383	61	401	375
1245	22	280	444	50	469	60
1246	189	95	96	65	97	306
1247	236	444	427	8	30	37
1248	106	99	318	55	230	1
1249	143	246	405	76	163	31
1250	213	365	274	80	434	244
1251	406	44	20	32	36	407
1252	32	47	11	8	8	186
1253	418	210	253	48	330	443
1254	38	138	283	51	416	274
1255	37	143	190	11	170	346
1256	53	310	340	71	190	118
1257	8	93	132	50	342	411
1258	194	16	184	46	474	244
1259	193	326	428	28	125	62
1260	45	161	341	92	302	159
1261	237	200	221	58	5	151
1262	387	434	99	4	425	315
1263	24	198	154	52	458	415
1264	335	245	185	11	132	459
1265	174	181	14	24	346	474
1266	328	260	269	44	200	205
1267	240	342	392	21	56	33
1268	294	106	459	3	231	25
1269	355	146	296	87	131	382
1270	22	223	413	88	335	122
1271	60	408	111	55	427	291
1272	359	149	410	25	54	164
1273	405	325	34	77	7	192
1274	296	81	356	2	77	231
1275	78	226	61	9	165	208
1276	32	243	97	35	61	447
1277	320	66	324	37	230	432
1278	217	464	160	53	127	357
1279	456	119	59	59	24	219
1280	16	258	388	72	166	285
1281	108	357	417	52	290	375
1282	233	221	235	58	398	322
1283	178	341	334	28	391	100
1284	46	84	61	56	209	340
1285	447	441	259	8	224	32
1286	229	408	119	94	419	442
1287	177	422	63	84	232	243
1288	154	407	161	43	50	128
1289	45	296	73	48	245	68
1290	151	272	157	41	320	391
1291	285	342	40	42	298	117
1292	228	440	380	6	306	398
1293	94	396	365	85	367	362
1294	386	44	407	67	23	174
1295	180	69	326	43	347	419
1296	340	414	460	65	449	186
1297	65	196	467	87	384	335
1298	59	43	438	84	81	381
1299	421	303	207	72	53	65
1300	351	361	430	61	376	299
1301	70	445	393	22	177	152
1302	30	96	257	60	462	468
1303	365	435	24	67	167	283
1304	162	124	179	22	455	461
1305	354	151	33	17	56	57
1306	465	158	62	61	47	167
1307	128	195	258	30	19	197
1308	321	233	345	21	300	206
1309	34	66	167	75	232	168
1310	176	15	411	36	26	40
1311	440	303	223	31	231	334
1312	265	284	149	68	60	68
1313	158	325	158	43	340	56
1314	232	121	16	80	178	166
1315	369	26	129	11	127	24
1316	397	374	145	81	426	210
1317	181	338	52	53	247	351
1318	34	262	254	17	420	162
1319	165	85	432	56	431	377
1320	57	42	121	70	90	33
1321	296	221	327	4	358	186
1322	373	122	103	32	293	297
1323	367	36	267	91	22	354
1324	185	213	301	10	259	247
1325	89	165	434	14	470	469
1326	233	285	206	43	360	3
1327	280	207	339	52	335	36
1328	235	116	197	55	290	376
1329	153	120	230	36	205	78
1330	85	202	41	71	301	212
1331	425	331	118	96	202	12
1332	117	446	310	61	103	163
1333	237	125	405	95	289	303
1334	418	276	401	38	176	86
1335	229	140	159	70	448	169
1336	313	114	311	15	404	179
1337	391	45	449	68	466	177
1338	467	89	133	4	480	94
1339	202	379	257	64	478	346
1340	136	128	103	10	326	44
1341	276	3	151	76	454	88
1342	286	259	171	10	115	49
1343	276	424	177	29	197	118
1344	435	242	386	62	472	36
1345	194	326	400	38	390	87
1346	231	345	136	16	174	302
1347	275	314	32	12	401	13
1348	84	412	415	96	368	332
1349	338	368	225	67	185	462
1350	398	5	258	77	413	185
1351	387	271	468	61	176	357
1352	416	414	461	4	155	301
1353	36	308	347	11	150	441
1354	439	248	12	68	398	247
1355	152	381	74	41	141	72
1356	168	461	130	63	95	148
1357	176	267	106	73	385	472
1358	461	357	294	40	76	471
1359	345	349	276	86	118	449
1360	125	397	217	91	188	244
1361	311	400	158	83	246	148
1362	200	282	403	67	423	245
1363	436	257	419	67	247	143
1364	153	340	176	25	134	99
1365	141	61	258	5	215	422
1366	301	5	51	3	185	217
1367	387	340	474	79	393	368
1368	75	29	61	66	385	102
1369	264	262	163	80	61	396
1370	200	290	231	18	246	183
1371	19	149	345	36	156	365
1372	305	93	376	81	208	380
1373	393	261	45	34	195	470
1374	377	394	57	23	141	239
1375	67	359	254	73	49	459
1376	289	116	193	43	244	256
1377	199	348	131	71	26	14
1378	169	363	430	30	67	159
1379	340	246	154	41	303	264
1380	305	8	382	69	175	216
1381	257	80	135	37	227	377
1382	280	284	62	4	66	330
1383	205	65	394	85	312	88
1384	429	317	240	29	263	472
1385	189	70	48	9	64	294
1386	102	65	443	35	92	43
1387	315	45	151	13	7	117
1388	24	145	260	13	323	240
1389	374	71	339	59	170	240
1390	202	284	149	54	257	446
1391	266	172	22	72	315	68
1392	326	468	203	18	436	331
1393	336	477	384	91	433	479
1394	67	387	138	89	150	293
1395	388	149	223	71	272	455
1396	3	176	95	58	408	29
1397	180	188	438	66	231	263
1398	275	267	349	77	255	421
1399	266	247	315	83	180	364
1400	100	81	471	6	278	378
1401	281	285	239	10	224	31
1402	242	233	340	55	338	463
1403	195	290	155	26	157	278
1404	134	312	82	84	58	19
1405	14	108	30	46	413	71
1406	30	156	287	39	319	255
1407	98	110	295	4	406	439
1408	119	417	472	28	164	417
1409	5	180	331	69	419	243
1410	250	13	242	32	456	324
1411	442	435	314	93	221	273
1412	32	367	256	80	382	433
1413	144	28	200	59	406	233
1414	436	333	94	76	399	39
1415	397	326	83	58	128	389
1416	218	41	417	96	327	19
1417	15	346	21	32	256	474
1418	19	367	241	41	248	183
1419	211	131	217	62	305	405
1420	462	414	34	73	4	43
1421	435	8	427	10	74	296
1422	123	199	430	78	219	264
1423	42	253	239	14	338	276
1424	166	250	477	18	267	180
1425	299	31	50	83	28	195
1426	288	379	297	93	193	275
1427	296	88	257	6	274	121
1428	403	47	56	38	104	313
1429	232	356	50	77	342	249
1430	330	328	21	29	145	115
1431	356	172	254	75	223	80
1432	169	355	298	83	139	172
1433	92	267	198	24	299	434
1434	320	433	346	66	71	380
1435	448	420	136	31	359	176
1436	462	229	237	67	442	83
1437	210	227	133	92	154	34
1438	431	209	424	80	68	355
1439	274	46	22	66	158	149
1440	63	432	251	71	59	276
1441	199	87	343	79	478	302
1442	232	191	184	55	425	194
1443	161	437	114	80	15	440
1444	97	379	31	71	480	434
1445	30	266	171	73	142	324
1446	377	343	45	19	204	7
1447	476	168	61	89	170	9
1448	352	211	110	70	105	379
1449	103	237	186	66	96	109
1450	441	123	470	39	79	265
1451	339	366	293	88	466	394
1452	96	214	37	2	162	132
1453	288	360	60	64	257	402
1454	319	373	18	62	341	118
1455	462	121	30	88	304	1
1456	209	473	345	75	62	21
1457	78	445	35	77	133	96
1458	104	448	286	53	298	276
1459	350	440	330	11	31	409
1460	32	176	107	96	159	22
1461	368	431	27	6	127	458
1462	208	260	54	88	110	59
1463	106	328	161	57	398	462
1464	39	449	275	84	63	474
1465	389	328	78	64	405	404
1466	305	175	102	72	403	130
1467	239	254	466	69	224	190
1468	409	30	337	48	435	178
1469	295	277	252	31	373	258
1470	318	61	268	48	339	449
1471	178	359	225	95	125	383
1472	317	237	468	66	116	19
1473	133	364	328	83	246	414
1474	192	267	56	6	40	442
1475	124	146	388	94	364	260
1476	140	258	459	2	340	219
1477	316	186	190	82	146	246
1478	308	342	291	44	258	391
1479	203	128	104	12	229	442
1480	261	396	429	26	132	263
1481	215	225	210	31	320	107
1482	307	171	183	62	8	322
1483	387	325	84	64	54	405
1484	291	321	403	46	399	251
1485	141	183	139	51	317	42
1486	341	101	388	89	373	249
1487	309	178	107	55	134	213
1488	66	471	420	95	73	273
1489	345	317	441	27	226	450
1490	173	301	265	43	391	226
1491	236	333	130	81	356	57
1492	149	3	87	22	365	287
1493	330	5	296	40	462	245
1494	15	1	183	23	119	128
1495	211	81	313	17	436	472
1496	78	477	104	93	392	90
1497	430	100	50	9	300	439
1498	172	130	402	28	295	7
1499	267	230	408	17	94	289
1500	108	472	131	74	276	464
1501	274	44	118	36	170	109
1502	250	282	17	52	28	257
1503	334	205	226	88	400	286
1504	71	311	102	31	271	393
1505	188	413	23	67	420	15
1506	447	145	406	62	418	468
1507	445	59	333	75	333	466
1508	358	437	476	2	161	257
1509	416	227	60	82	295	78
1510	116	275	70	53	390	57
1511	178	165	86	42	121	291
1512	467	462	127	56	200	396
1513	480	443	250	35	367	185
1514	40	363	384	19	121	455
1515	383	80	148	92	211	129
1516	478	311	332	40	476	118
1517	260	13	207	46	235	129
1518	415	74	130	62	452	134
1519	352	243	398	88	385	395
1520	6	155	44	87	13	70
1521	2	406	197	84	88	328
1522	134	422	186	38	382	241
1523	265	443	118	60	294	105
1524	277	80	64	5	298	189
1525	233	117	70	65	102	401
1526	315	293	317	55	63	147
1527	65	69	108	11	446	169
1528	376	227	252	33	179	314
1529	220	356	142	11	479	276
1530	257	347	435	83	48	120
1531	379	471	126	8	59	222
1532	420	88	257	30	240	376
1533	1	343	138	88	386	396
1534	267	57	12	1	333	318
1535	475	114	202	59	451	337
1536	48	435	37	87	152	132
1537	270	63	102	93	41	65
1538	129	137	273	79	157	250
1539	20	29	441	18	430	166
1540	220	236	371	11	187	472
1541	131	174	412	13	34	36
1542	282	144	286	79	267	354
1543	224	284	346	38	351	299
1544	116	214	382	42	281	29
1545	409	280	125	30	131	257
1546	316	118	331	79	117	397
1547	141	279	407	17	360	451
1548	77	372	394	11	188	366
1549	53	257	341	66	29	59
1550	209	358	17	61	368	349
1551	327	94	309	16	263	89
1552	460	234	21	11	231	50
1553	211	451	177	12	286	152
1554	269	464	161	15	436	200
1555	119	310	332	21	42	223
1556	111	426	38	53	367	223
1557	193	237	189	61	439	268
1558	256	29	332	86	388	268
1559	151	156	373	66	125	62
1560	133	176	155	73	477	386
1561	354	301	459	55	58	26
1562	425	20	141	57	455	444
1563	397	171	101	84	352	461
1564	451	92	240	90	134	194
1565	48	267	92	31	303	111
1566	109	64	331	50	112	148
1567	111	278	14	60	18	254
1568	151	290	370	87	461	328
1569	341	413	417	41	233	64
1570	172	5	39	66	390	279
1571	141	220	231	75	126	391
1572	7	447	46	30	444	16
1573	298	50	400	54	36	227
1574	161	428	293	26	342	206
1575	327	41	420	57	145	382
1576	158	350	415	48	317	390
1577	334	68	455	35	44	480
1578	337	45	433	23	129	277
1579	69	388	387	73	451	196
1580	402	323	401	4	158	145
1581	91	6	43	6	115	5
1582	451	229	200	40	245	214
1583	22	117	127	19	360	193
1584	446	8	77	64	472	477
1585	5	251	271	60	16	300
1586	210	480	245	26	88	413
1587	436	112	265	61	308	366
1588	70	32	359	3	76	28
1589	423	400	213	32	209	168
1590	153	169	380	14	169	249
1591	164	266	372	69	39	52
1592	241	392	63	30	89	270
1593	160	455	406	69	103	336
1594	118	38	450	8	194	336
1595	367	469	415	17	108	372
1596	103	12	369	58	383	344
1597	190	431	312	65	296	450
1598	65	464	221	41	151	231
1599	469	413	363	78	137	450
1600	2	480	429	68	265	152
1601	352	160	63	87	257	427
1602	412	377	280	62	132	385
1603	65	324	59	62	199	244
1604	317	209	434	30	480	412
1605	14	258	420	30	82	346
1606	124	137	418	55	167	222
1607	448	136	460	31	2	150
1608	308	193	385	10	14	106
1609	362	83	459	1	119	443
1610	138	291	315	1	36	132
1611	180	387	133	80	447	34
1612	222	337	448	16	133	189
1613	179	125	59	60	29	200
1614	436	167	335	12	325	397
1615	152	328	295	22	205	4
1616	93	95	447	42	34	466
1617	443	93	80	38	80	89
1618	377	53	117	32	385	380
1619	81	63	205	38	63	410
1620	184	470	414	28	465	450
1621	265	330	127	93	87	45
1622	60	75	261	59	89	223
1623	359	312	480	77	266	70
1624	198	244	26	21	354	228
1625	390	477	42	79	436	33
1626	126	213	451	70	183	127
1627	171	377	396	46	290	262
1628	373	201	67	32	171	155
1629	354	440	70	49	147	400
1630	345	241	39	80	62	110
1631	375	246	311	16	48	451
1632	363	342	44	86	365	213
1633	220	475	118	43	304	170
1634	326	72	389	46	59	323
1635	238	104	241	52	422	376
1636	434	339	398	5	348	187
1637	127	229	279	22	381	279
1638	135	348	228	68	335	291
1639	127	348	73	63	197	347
1640	326	472	51	23	298	415
1641	464	29	335	16	98	304
1642	102	426	194	56	64	390
1643	280	358	147	94	1	405
1644	132	336	46	2	276	203
1645	101	188	399	3	400	222
1646	180	370	194	88	232	165
1647	466	304	206	66	31	168
1648	371	75	262	37	381	211
1649	306	108	143	31	396	187
1650	120	283	268	43	250	241
1651	452	98	118	22	401	170
1652	330	122	386	72	322	75
1653	88	190	457	8	70	135
1654	452	288	130	35	84	384
1655	45	43	40	16	265	460
1656	17	103	109	16	54	151
1657	322	383	213	83	383	99
1658	92	8	388	87	182	27
1659	218	344	134	53	352	290
1660	79	470	188	85	190	409
1661	314	16	306	38	191	213
1662	465	17	409	4	66	70
1663	335	428	149	71	373	166
1664	20	466	450	87	66	270
1665	271	84	299	59	447	31
1666	185	80	448	17	413	55
1667	96	377	124	20	360	168
1668	474	82	446	23	173	19
1669	251	178	215	55	476	451
1670	461	85	460	62	38	282
1671	2	176	333	67	282	105
1672	206	448	412	28	379	257
1673	162	18	277	84	151	266
1674	465	458	237	67	65	458
1675	243	56	320	96	185	413
1676	59	93	216	36	97	465
1677	440	147	118	91	436	474
1678	333	428	138	15	252	192
1679	56	318	185	36	395	192
1680	143	404	23	23	63	127
1681	29	374	330	79	149	465
1682	200	478	431	66	203	403
1683	4	140	477	87	478	74
1684	253	479	173	65	329	241
1685	252	65	364	60	158	3
1686	187	178	387	57	47	208
1687	468	291	92	34	118	260
1688	427	55	343	61	278	35
1689	386	311	294	48	35	138
1690	407	167	441	51	35	311
1691	344	297	401	94	84	11
1692	190	464	304	27	372	296
1693	89	268	421	78	89	315
1694	97	437	402	59	13	70
1695	240	96	399	15	377	477
1696	245	91	317	45	34	174
1697	361	471	181	33	289	109
1698	374	214	388	25	134	129
1699	269	267	135	93	128	249
1700	371	426	100	84	88	311
1701	164	144	73	16	478	131
1702	27	184	299	45	58	57
1703	427	466	113	59	428	181
1704	416	471	280	66	470	286
1705	42	38	210	41	462	438
1706	257	41	185	63	135	14
1707	151	122	214	26	370	5
1708	406	375	34	18	463	110
1709	167	386	431	66	330	2
1710	217	416	359	67	196	104
1711	28	41	84	27	388	465
1712	318	106	49	63	123	35
1713	56	321	331	91	368	330
1714	129	297	336	53	115	18
1715	345	11	179	10	325	339
1716	193	180	356	17	240	454
1717	103	35	367	11	18	321
1718	109	319	325	4	184	472
1719	333	136	133	19	28	423
1720	236	11	299	6	222	14
1721	260	390	203	56	235	13
1722	275	196	393	13	127	155
1723	26	137	408	34	318	228
1724	281	467	115	3	448	157
1725	354	160	242	22	36	332
1726	182	364	339	65	467	107
1727	447	449	362	73	440	364
1728	286	348	36	38	359	204
1729	208	197	459	69	102	422
1730	224	434	178	77	385	69
1731	311	93	386	37	32	134
1732	2	410	177	73	392	39
1733	208	313	302	32	334	180
1734	291	389	6	55	99	374
1735	335	226	458	67	234	18
1736	132	112	455	37	87	62
1737	290	1	342	53	56	247
1738	203	430	68	14	448	225
1739	347	202	46	17	249	474
1740	433	192	50	37	241	476
1741	178	398	245	27	146	209
1742	322	214	378	79	60	327
1743	27	397	387	36	369	88
1744	40	7	123	58	61	416
1745	282	277	352	84	254	136
1746	391	459	405	4	457	381
1747	389	353	176	55	418	8
1748	53	411	314	26	29	342
1749	306	83	345	85	116	146
1750	276	48	152	96	476	314
1751	110	132	6	77	320	443
1752	123	311	221	84	116	77
1753	70	463	72	91	76	423
1754	26	85	75	16	197	171
1755	444	99	440	22	310	25
1756	205	443	153	18	125	65
1757	141	251	437	69	276	94
1758	430	298	45	35	94	163
1759	332	408	72	26	131	140
1760	314	252	195	91	362	410
1761	382	413	193	11	277	398
1762	434	48	68	15	219	22
1763	250	458	229	91	8	140
1764	363	133	28	4	230	47
1765	222	251	440	27	64	260
1766	369	447	45	92	36	86
1767	261	477	321	95	169	94
1768	118	408	235	90	307	181
1769	216	140	276	60	421	373
1770	300	154	319	14	217	20
1771	164	375	133	39	479	15
1772	93	334	414	48	327	33
1773	273	376	87	28	160	265
1774	186	158	240	78	188	284
1775	255	185	433	13	275	301
1776	414	29	260	64	424	265
1777	397	131	449	85	305	264
1778	431	288	351	59	245	323
1779	342	397	273	57	362	159
1780	147	114	344	11	474	254
1781	245	153	364	44	14	303
1782	173	402	78	84	468	345
1783	64	149	302	48	207	190
1784	138	282	247	16	272	245
1785	268	40	253	6	334	158
1786	321	389	420	96	91	76
1787	16	107	378	93	120	11
1788	433	311	297	73	442	311
1789	179	362	136	3	425	159
1790	157	62	5	20	49	252
1791	356	238	266	1	357	107
1792	259	137	145	69	92	391
1793	454	371	452	21	267	24
1794	186	176	467	90	220	79
1795	48	57	475	49	243	276
1796	225	98	114	58	417	356
1797	354	268	70	49	158	439
1798	417	214	4	44	217	119
1799	422	115	22	61	347	475
1800	127	345	344	90	16	354
1801	58	360	6	9	153	478
1802	287	443	317	21	412	12
1803	337	25	303	18	404	167
1804	316	446	472	49	128	46
1805	52	277	264	48	450	335
1806	218	49	292	82	113	177
1807	307	303	358	34	355	459
1808	417	321	204	86	226	318
1809	400	229	247	12	114	276
1810	293	59	456	27	328	251
1811	377	461	445	50	371	312
1812	258	419	88	51	189	161
1813	347	369	89	63	187	107
1814	448	357	121	69	185	137
1815	278	97	189	63	290	418
1816	386	362	209	59	332	329
1817	356	259	445	62	75	270
1818	40	35	249	46	84	66
1819	243	401	173	9	149	61
1820	187	124	110	28	300	241
1821	415	230	219	29	457	114
1822	204	100	359	37	274	409
1823	382	206	170	48	436	274
1824	200	257	337	64	254	227
1825	477	248	331	50	366	91
1826	440	54	407	60	442	391
1827	150	124	73	21	129	57
1828	4	250	177	61	37	34
1829	129	280	89	57	183	246
1830	115	37	92	53	185	304
1831	363	301	95	29	150	436
1832	145	427	313	10	319	279
1833	161	170	57	47	205	31
1834	273	427	108	21	20	243
1835	92	152	431	12	112	170
1836	174	328	256	44	129	400
1837	243	312	286	95	384	136
1838	287	372	119	37	455	239
1839	3	48	274	19	415	270
1840	36	399	64	15	159	433
1841	375	359	202	36	253	221
1842	2	384	90	92	470	454
1843	202	312	126	1	175	480
1844	181	153	354	83	411	301
1845	45	468	364	28	318	248
1846	385	374	145	62	213	21
1847	418	353	168	30	224	99
1848	362	229	123	89	109	117
1849	364	356	276	8	115	29
1850	38	311	406	11	101	279
1851	400	395	90	83	303	228
1852	206	221	27	61	40	370
1853	364	289	54	54	368	313
1854	3	323	57	96	40	159
1855	263	251	139	60	408	64
1856	125	80	19	53	18	255
1857	463	359	409	57	29	32
1858	364	430	254	13	402	19
1859	131	59	196	84	474	474
1860	187	26	294	77	353	32
1861	59	291	208	7	446	229
1862	320	188	38	9	70	478
1863	62	434	377	30	99	292
1864	340	447	368	75	234	454
1865	470	115	465	73	260	210
1866	344	465	27	61	84	339
1867	333	34	283	64	419	243
1868	267	475	253	28	68	28
1869	428	54	393	96	345	356
1870	46	38	175	64	66	72
1871	145	242	135	27	383	378
1872	335	395	455	25	126	265
1873	205	280	93	11	461	83
1874	280	229	369	21	296	340
1875	187	365	394	14	51	365
1876	398	424	363	73	466	316
1877	240	409	112	44	140	58
1878	293	361	120	4	315	295
1879	356	317	429	65	312	159
1880	125	359	325	79	78	454
1881	129	142	305	65	393	103
1882	376	392	369	85	199	66
1883	185	56	308	21	136	23
1884	151	301	252	15	103	94
1885	97	68	71	81	203	476
1886	1	330	69	61	21	388
1887	255	121	115	16	165	115
1888	221	32	42	86	461	326
1889	238	444	372	26	9	278
1890	57	106	160	70	451	310
1891	173	342	43	92	87	453
1892	308	139	98	74	391	411
1893	112	448	87	52	50	29
1894	33	70	227	19	388	14
1895	466	50	39	40	229	360
1896	338	72	438	87	227	48
1897	248	264	437	55	401	173
1898	214	426	295	71	317	236
1899	471	388	203	27	233	21
1900	276	55	40	20	404	308
1901	39	285	231	67	141	447
1902	86	182	14	61	76	335
1903	262	425	18	48	261	402
1904	391	188	239	85	349	243
1905	96	70	349	3	394	79
1906	408	357	206	96	2	191
1907	332	275	35	24	363	162
1908	245	110	131	94	371	84
1909	393	310	151	70	277	470
1910	48	44	129	60	65	174
1911	100	471	77	81	461	138
1912	310	456	110	4	266	414
1913	337	453	417	16	460	446
1914	132	115	134	3	374	359
1915	368	380	259	25	133	421
1916	212	138	284	38	475	110
1917	207	237	48	14	202	99
1918	361	62	73	4	242	350
1919	114	397	279	93	451	78
1920	457	455	102	37	31	60
1921	325	466	159	79	117	70
1922	309	338	376	56	396	380
1923	424	239	80	63	155	206
1924	106	462	27	14	235	64
1925	129	343	97	59	197	380
1926	248	103	24	54	91	249
1927	40	151	114	56	172	315
1928	242	140	117	11	243	129
1929	313	114	218	65	53	453
1930	243	36	378	58	314	355
1931	332	457	199	76	418	48
1932	440	343	321	75	260	316
1933	324	58	164	31	274	175
1934	95	48	40	68	333	393
1935	282	353	118	69	5	377
1936	187	6	130	43	450	333
1937	414	151	440	26	425	21
1938	79	134	72	86	325	56
1939	454	33	246	80	330	254
1940	238	419	86	80	45	250
1941	474	203	393	16	177	221
1942	90	261	447	27	185	380
1943	326	370	182	81	433	183
1944	430	449	37	16	17	382
1945	88	188	310	23	185	181
1946	255	137	99	58	33	402
1947	380	152	30	88	235	327
1948	122	174	90	10	115	419
1949	414	177	5	92	43	416
1950	216	275	208	4	117	42
1951	464	12	59	51	78	249
1952	260	292	178	76	60	478
1953	290	329	89	91	92	134
1954	207	68	88	73	446	46
1955	451	40	162	88	125	437
1956	431	93	438	80	301	252
1957	14	83	142	90	390	274
1958	99	391	90	73	174	453
1959	14	30	91	64	56	46
1960	270	301	443	30	357	80
1961	394	241	74	58	335	142
1962	115	427	212	60	465	339
1963	340	450	17	25	433	381
1964	196	217	185	47	186	34
1965	441	90	417	87	280	346
1966	359	160	478	80	121	387
1967	126	91	450	94	75	2
1968	207	220	308	14	128	147
1969	12	195	400	22	207	17
1970	87	234	204	70	70	251
1971	289	189	47	58	424	245
1972	327	447	94	47	57	425
1973	161	22	419	35	435	299
1974	23	307	353	31	477	108
1975	122	188	374	32	45	371
1976	386	13	184	88	116	419
1977	275	360	336	87	247	82
1978	84	365	391	60	444	306
1979	301	285	149	62	291	262
1980	336	81	9	1	276	225
1981	188	304	253	81	48	116
1982	195	413	117	56	332	282
1983	2	184	81	73	383	428
1984	428	405	234	6	477	420
1985	402	431	449	76	295	203
1986	8	369	34	62	282	236
1987	316	237	82	44	64	175
1988	38	196	42	87	59	89
1989	115	194	301	95	378	18
1990	289	202	422	32	101	322
1991	424	355	426	48	319	377
1992	221	479	377	43	236	1
1993	428	313	73	87	5	292
1994	474	407	12	47	187	184
1995	167	16	478	75	132	206
1996	462	363	103	43	95	304
1997	227	67	245	21	360	143
1998	442	349	333	65	394	130
1999	381	398	86	40	146	223
[truncated: 48,001 more rows]
