# Supplementary material for: Binary Restrictive Threshold Method for Item Exposure Control in Cognitive Diagnostic Computerized Adaptive Testing
Source: Front Psychol. 2021 Aug 5;12:517155. doi: 10.3389/fpsyg.2021.517155 (PMC8374050; doi:10.3389/fpsyg.2021.517155)
Supplement: Supplementary file 1 [file Data_Sheet_1.ZIP › Item-usage_RRUM_4_40.csv]

	PWKL	RP	RT	SDBS	Random	HART
1	239	320	26	91	332	209
2	64	132	90	85	412	117
3	381	302	380	39	28	368
4	270	84	324	23	247	45
5	176	304	221	56	29	172
6	444	463	335	80	323	241
7	248	58	246	10	100	245
8	131	210	377	62	313	24
9	165	48	280	84	241	385
10	427	224	134	11	171	453
11	296	111	12	53	336	74
12	127	73	37	85	330	366
13	117	293	50	47	235	277
14	331	85	38	89	471	172
15	306	2	80	51	181	306
16	462	220	64	59	399	102
17	314	191	348	93	446	339
18	416	342	208	52	131	239
19	286	306	341	39	265	266
20	66	137	466	29	304	460
21	399	3	178	76	245	301
22	443	196	288	61	424	217
23	19	97	10	50	231	116
24	356	420	361	56	195	16
25	201	412	104	68	11	57
26	281	108	399	29	220	182
27	133	264	206	90	468	187
28	369	409	433	89	428	467
29	64	324	332	19	85	344
30	129	163	18	36	100	95
31	247	335	94	67	297	325
32	451	267	155	61	177	321
33	335	74	74	93	323	158
34	234	195	396	26	456	209
35	256	253	261	94	122	280
36	103	375	6	90	53	28
37	103	273	80	78	163	55
38	430	470	40	5	433	149
39	272	177	332	44	120	130
40	424	4	21	53	20	82
41	432	381	328	85	320	35
42	473	385	222	93	140	447
43	2	82	155	84	334	476
44	270	297	346	6	479	213
45	111	68	264	73	311	285
46	332	361	353	74	362	148
47	396	75	476	92	366	385
48	90	320	395	82	454	247
49	424	1	194	25	375	145
50	387	212	436	49	372	252
51	366	155	405	67	205	418
52	234	12	242	40	405	150
53	407	18	307	58	141	298
54	245	187	94	94	426	290
55	289	239	149	65	425	338
56	479	112	61	61	164	65
57	339	216	414	15	422	440
58	291	391	340	60	261	226
59	419	355	152	36	469	390
60	293	51	109	56	212	362
61	477	201	461	47	78	394
62	349	90	376	41	11	375
63	113	8	29	95	62	294
64	118	240	291	30	430	234
65	307	407	217	86	313	404
66	297	237	56	94	34	180
67	359	355	9	77	59	53
68	318	421	469	34	89	466
69	13	258	221	77	35	13
70	130	13	471	44	415	170
71	478	427	104	52	414	194
72	293	71	409	80	322	57
73	413	362	82	66	16	86
74	258	83	143	20	78	240
75	290	274	460	69	428	476
76	199	290	371	85	62	148
77	190	223	116	42	443	69
78	476	433	297	14	305	130
79	238	64	26	56	310	309
80	30	468	95	24	340	349
81	255	451	164	33	99	58
82	130	88	171	67	261	62
83	130	165	456	60	170	259
84	288	256	328	90	241	68
85	217	363	397	35	42	192
86	242	331	155	11	99	464
87	322	464	332	77	55	44
88	149	467	122	49	425	162
89	170	413	390	26	333	184
90	106	196	75	94	143	148
91	220	178	123	76	456	25
92	147	377	166	32	95	391
93	451	477	351	25	76	441
94	148	344	404	64	255	7
95	463	334	443	8	406	41
96	356	404	216	79	388	95
97	14	210	130	92	109	23
98	138	52	71	57	365	308
99	311	394	9	25	106	19
100	104	280	380	24	292	63
101	393	298	355	59	6	413
102	278	77	391	65	36	72
103	97	224	45	17	72	252
104	17	315	433	96	324	175
105	17	259	171	24	373	129
106	207	87	292	8	57	238
107	54	115	28	68	302	307
108	325	323	226	64	388	179
109	150	424	274	3	178	131
110	218	231	149	10	338	446
111	261	102	448	65	464	30
112	124	417	236	55	336	87
113	216	41	84	54	186	433
114	204	378	38	17	138	347
115	87	229	339	28	222	17
116	117	318	307	16	408	363
117	151	315	25	70	353	21
118	431	51	166	36	184	132
119	442	266	455	69	47	453
120	444	304	297	28	470	454
121	28	259	217	72	206	408
122	268	287	402	8	420	1
123	376	219	417	69	268	468
124	358	262	53	26	298	226
125	191	159	266	23	105	428
126	422	408	315	13	27	114
127	36	314	3	80	18	72
128	231	126	94	91	330	53
129	443	197	191	73	324	350
130	225	398	196	88	245	151
131	156	436	114	85	301	157
132	13	230	316	72	148	430
133	465	9	267	17	88	259
134	198	223	248	74	127	318
135	355	6	355	53	18	54
136	458	416	37	5	229	146
137	150	204	27	56	425	147
138	2	243	398	22	251	50
139	190	61	461	63	158	271
140	92	396	148	95	143	100
141	166	206	252	27	357	441
142	439	209	76	31	170	427
143	165	277	473	96	78	264
144	429	26	87	48	437	30
145	410	271	239	42	230	37
146	313	61	211	35	28	225
147	12	27	204	6	238	244
148	172	249	467	51	331	448
149	209	368	456	44	376	333
150	357	37	97	57	172	102
151	281	8	183	61	73	80
152	427	47	291	17	108	415
153	328	106	424	44	5	151
154	146	93	214	88	108	360
155	444	36	25	61	270	380
156	438	99	127	34	72	353
157	374	60	23	71	1	214
158	197	225	359	22	362	97
159	59	78	233	24	60	186
160	458	83	292	65	385	95
161	56	359	298	71	473	82
162	172	27	23	30	330	354
163	345	27	104	51	382	234
164	416	271	138	49	430	439
165	134	145	198	89	167	117
166	108	247	350	20	95	472
167	68	358	107	2	354	155
168	142	425	448	29	433	231
169	15	352	370	76	431	220
170	327	451	399	4	291	432
171	120	159	250	3	252	15
172	416	296	455	37	197	417
173	471	439	458	69	366	255
174	81	58	472	41	292	255
175	13	349	265	57	200	93
176	385	445	64	40	328	272
177	471	27	404	41	440	420
178	461	44	19	21	445	222
179	148	462	400	67	437	351
180	397	355	239	57	247	265
181	130	118	83	72	450	254
182	472	315	72	73	38	326
183	62	400	122	2	314	152
184	180	377	218	85	18	119
185	453	71	358	49	150	407
186	213	216	77	58	306	389
187	448	463	200	89	254	377
188	174	204	168	53	304	206
189	108	65	61	44	195	100
190	451	439	122	63	21	136
191	39	265	234	41	305	13
192	9	173	244	73	241	409
193	204	146	471	6	237	281
194	259	67	378	1	235	7
195	65	474	166	75	267	55
196	313	90	293	33	440	318
197	217	127	397	80	24	93
198	378	230	318	31	390	141
199	12	321	96	60	319	380
200	391	112	391	63	367	155
201	76	476	111	8	19	182
202	399	249	238	91	460	50
203	315	447	60	21	333	341
204	360	46	92	7	66	197
205	271	392	251	29	476	38
206	407	139	242	90	249	429
207	56	36	257	56	253	348
208	313	197	225	89	234	179
209	217	468	459	49	447	262
210	414	94	137	31	377	155
211	433	184	143	10	372	238
212	171	434	299	46	299	198
213	207	368	5	5	119	52
214	188	455	346	26	144	473
215	75	58	145	3	87	410
216	33	289	96	38	153	291
217	353	255	91	11	37	432
218	403	193	237	17	171	410
219	463	444	346	67	350	60
220	377	110	338	48	407	439
221	56	172	381	47	142	240
222	231	63	269	36	103	397
223	42	211	334	54	210	305
224	207	427	62	50	255	17
225	211	383	321	2	51	397
226	352	199	179	22	438	62
227	253	376	135	47	348	447
228	373	366	305	45	281	142
229	107	40	329	30	440	28
230	47	32	472	44	213	24
231	91	474	34	10	344	245
232	469	98	313	19	368	377
233	398	404	25	63	1	398
234	10	58	387	72	10	329
235	259	472	40	29	206	321
236	207	429	275	76	305	479
237	359	128	445	25	462	478
238	138	168	119	8	372	131
239	28	266	172	36	422	474
240	35	71	110	31	141	452
241	193	146	200	17	346	374
242	174	267	456	25	438	256
243	476	476	387	90	412	245
244	247	105	120	2	26	189
245	335	271	442	41	356	353
246	292	84	130	21	68	129
247	230	196	14	84	389	276
248	240	158	272	29	21	208
249	467	18	249	32	235	275
250	330	319	236	37	401	25
251	70	263	96	53	220	12
252	421	245	282	36	265	345
253	296	462	140	95	46	209
254	290	192	165	27	463	123
255	403	70	417	32	321	433
256	353	207	203	28	454	423
257	457	388	465	22	294	135
258	49	273	465	33	217	211
259	192	198	120	58	378	51
260	178	332	279	4	160	207
261	429	75	446	59	95	189
262	148	178	467	91	426	358
263	30	421	388	2	356	368
264	250	361	321	72	236	402
265	85	173	175	69	36	140
266	277	305	331	30	2	244
267	155	347	188	67	221	392
268	98	119	104	95	205	29
269	165	176	328	13	40	150
270	458	178	454	33	374	114
271	320	218	3	74	209	52
272	220	245	135	61	385	62
273	369	206	178	54	409	42
274	313	330	121	63	440	240
275	349	175	1	14	10	164
276	218	263	53	63	290	14
277	369	210	438	34	108	179
278	467	295	3	4	365	366
279	223	310	137	76	69	139
280	446	40	101	53	418	96
281	182	157	12	25	320	269
282	263	386	231	8	59	141
283	86	427	54	9	200	263
284	469	178	233	20	247	313
285	397	156	217	42	426	44
286	15	1	223	1	427	73
287	51	274	50	46	455	462
288	378	417	127	29	98	467
289	129	297	234	49	61	53
290	371	331	125	73	272	277
291	145	102	292	32	298	225
292	393	441	461	72	344	82
293	143	347	10	53	366	344
294	88	202	389	94	235	422
295	414	14	254	32	368	239
296	34	452	424	2	171	476
297	454	81	467	52	360	451
298	338	23	60	84	293	117
299	85	328	75	44	305	214
300	446	270	165	90	21	248
301	316	328	165	72	167	176
302	25	103	224	29	106	33
303	195	4	103	20	308	170
304	60	351	317	32	55	314
305	53	261	398	63	405	395
306	301	10	12	80	66	324
307	451	440	171	57	29	182
308	451	446	337	24	65	155
309	190	363	60	37	62	191
310	466	233	265	42	50	120
311	63	36	431	60	15	121
312	258	203	364	31	327	138
313	216	382	383	39	30	55
314	323	458	406	11	54	425
315	56	293	186	7	324	284
316	340	211	424	49	198	363
317	362	15	186	66	399	204
318	85	141	113	7	269	141
319	159	74	143	7	123	281
320	61	253	163	47	251	200
321	290	16	28	60	100	206
322	223	314	470	81	254	221
323	198	321	442	55	366	457
324	458	228	294	25	269	317
325	30	298	460	7	249	195
326	113	393	468	68	46	262
327	243	369	177	57	386	36
328	68	476	399	76	190	389
329	433	314	308	13	397	13
330	278	400	211	41	360	430
331	99	10	82	48	280	337
332	42	219	132	37	470	216
333	321	333	148	76	24	10
334	343	403	106	72	184	53
335	142	102	387	36	206	283
336	67	277	105	74	155	451
337	382	243	329	18	190	28
338	87	455	241	66	124	91
339	363	326	340	73	319	149
340	141	262	190	84	232	17
341	356	161	264	76	468	156
342	172	361	95	49	117	201
343	420	341	455	25	233	398
344	352	55	170	15	410	6
345	416	137	14	63	46	260
346	131	456	347	76	201	344
347	448	178	294	91	324	467
348	57	242	29	43	78	34
349	81	111	348	25	451	480
350	415	163	144	78	264	386
351	269	246	64	84	56	409
352	133	398	33	4	406	169
353	389	422	112	32	98	384
354	243	66	406	96	416	157
355	479	18	270	30	337	136
356	230	47	389	21	394	126
357	242	391	299	33	289	393
358	80	398	387	75	434	155
359	138	283	383	90	182	52
360	190	303	90	88	66	424
361	339	309	268	72	153	276
362	253	129	392	61	257	293
363	254	381	15	58	182	328
364	244	475	417	6	50	319
365	128	106	469	53	299	389
366	284	292	127	7	123	451
367	468	142	449	19	111	229
368	48	44	463	20	338	232
369	387	107	285	83	433	96
370	43	69	478	80	54	254
371	179	377	317	50	146	469
372	10	73	49	92	235	20
373	430	115	295	73	414	404
374	455	278	199	87	61	178
375	108	350	350	10	94	455
376	153	143	143	77	261	224
377	29	317	258	91	384	406
378	135	329	36	16	366	253
379	433	111	150	87	443	324
380	109	453	186	79	448	252
381	9	194	120	73	179	310
382	142	412	346	57	279	38
383	363	38	209	58	425	12
384	179	75	463	38	368	323
385	191	312	282	86	413	436
386	359	103	194	9	129	251
387	21	96	140	60	373	44
388	36	188	220	76	35	326
389	12	8	111	84	358	355
390	446	112	358	42	56	280
391	113	188	210	81	287	142
392	281	15	188	72	7	471
393	170	155	104	27	189	98
394	40	328	457	7	134	155
395	179	355	45	3	196	231
396	194	160	234	38	140	325
397	50	42	75	40	469	408
398	379	309	256	89	17	190
399	76	345	369	5	181	227
400	162	346	152	65	136	300
401	419	360	356	10	180	375
402	205	291	80	19	329	206
403	441	182	376	36	78	5
404	342	162	94	20	180	385
405	302	58	265	49	301	359
406	247	17	364	33	443	421
407	413	6	385	75	204	15
408	420	28	94	92	266	387
409	234	346	236	59	94	373
410	378	256	298	20	478	13
411	317	221	276	70	254	429
412	53	257	109	90	116	444
413	180	237	95	75	95	447
414	240	33	305	74	459	240
415	302	287	292	83	286	69
416	72	393	280	42	410	87
417	233	354	380	79	327	248
418	404	74	123	82	369	339
419	162	329	11	7	444	142
420	292	192	429	62	85	458
421	91	398	9	11	415	92
422	332	454	327	45	19	336
423	71	376	257	15	118	94
424	400	172	473	41	429	260
425	469	298	17	19	229	312
426	412	366	5	37	82	317
427	236	342	165	39	15	108
428	282	22	183	11	263	292
429	90	426	132	62	26	386
430	238	310	42	32	177	427
431	434	396	119	8	407	428
432	306	365	198	86	103	380
433	276	159	288	70	244	434
434	160	224	403	10	58	414
435	116	285	271	78	168	73
436	48	476	196	57	151	471
437	165	303	161	67	34	178
438	285	417	88	31	464	161
439	434	446	21	40	173	117
440	194	407	405	75	332	360
441	17	424	463	56	475	474
442	456	118	23	44	354	200
443	121	4	387	79	346	9
444	408	210	297	32	228	56
445	213	433	128	86	425	314
446	106	18	284	65	109	37
447	36	402	241	70	125	286
448	463	299	352	20	73	465
449	134	374	137	87	467	168
450	268	126	357	67	11	67
451	164	206	29	39	97	393
452	381	1	164	16	210	228
453	413	40	455	52	330	224
454	476	47	444	63	100	230
455	305	341	364	56	281	212
456	346	180	270	50	359	438
457	249	352	56	34	334	116
458	360	169	382	48	229	201
459	115	426	274	64	63	393
460	359	312	356	41	169	97
461	136	187	7	84	311	6
462	304	327	362	11	92	388
463	187	357	20	48	240	94
464	58	387	388	32	112	73
465	378	211	178	22	369	303
466	432	373	190	38	446	232
467	181	123	417	54	360	394
468	151	330	196	50	85	149
469	285	424	391	28	438	109
470	280	455	52	25	60	176
471	415	41	422	11	84	409
472	83	198	291	89	13	116
473	228	285	266	51	455	296
474	222	422	451	82	183	6
475	447	412	431	96	77	286
476	397	87	146	78	327	181
477	297	403	366	36	388	168
478	376	367	274	42	229	383
479	23	223	454	17	348	407
480	237	182	91	13	257	125
481	356	10	5	23	50	278
482	90	137	332	87	38	443
483	178	329	219	19	453	447
484	322	173	215	77	171	92
485	6	86	368	52	163	234
486	115	275	381	26	415	350
487	54	395	305	64	220	351
488	202	112	45	55	464	388
489	266	310	125	39	427	239
490	79	162	44	38	263	107
491	254	222	230	9	53	54
492	88	387	36	28	107	385
493	412	136	375	93	85	41
494	399	36	74	27	222	48
495	334	196	92	90	106	119
496	212	476	313	13	428	456
497	246	112	403	33	280	45
498	408	347	396	78	434	240
499	60	179	28	36	198	51
500	128	473	374	57	138	35
501	366	463	402	39	328	252
502	357	363	138	22	355	355
503	77	393	152	25	272	64
504	347	128	348	58	370	234
505	135	217	119	78	7	190
506	439	217	442	36	29	318
507	245	330	472	65	132	329
508	114	277	43	51	91	444
509	59	56	234	91	15	258
510	329	288	44	57	348	371
511	314	293	244	12	134	9
512	418	373	347	65	149	248
513	232	112	252	91	260	165
514	92	93	23	77	197	409
515	359	74	336	75	174	165
516	310	82	70	5	340	473
517	390	177	306	53	12	266
518	159	124	111	91	92	211
519	72	399	231	83	89	439
520	312	445	227	52	197	193
521	302	157	214	37	372	16
522	21	459	137	64	115	111
523	356	388	59	39	369	55
524	385	71	321	53	161	194
525	11	295	49	55	347	12
526	445	419	62	81	179	351
527	151	297	372	4	162	101
528	333	288	12	67	21	129
529	181	468	186	94	339	402
530	435	416	382	28	308	169
531	32	69	70	58	445	179
532	349	328	169	23	189	373
533	340	284	392	15	327	205
534	299	126	101	68	64	298
535	305	183	412	28	125	396
536	159	334	313	68	246	353
537	44	450	386	5	449	164
538	298	163	240	2	274	70
539	309	374	230	33	92	374
540	111	89	403	63	51	320
541	62	97	447	68	193	444
542	101	261	264	14	176	135
543	385	320	38	58	150	309
544	259	107	228	71	115	181
545	110	329	205	30	302	191
546	467	441	342	48	187	424
547	213	49	360	94	402	284
548	109	20	2	70	75	318
549	128	204	396	8	145	434
550	332	468	147	27	226	167
551	418	83	439	42	356	100
552	100	428	332	62	193	388
553	256	389	243	13	291	367
554	453	84	234	31	241	448
555	428	248	19	17	400	119
556	109	332	265	80	342	255
557	380	361	356	63	242	373
558	260	246	329	20	309	461
559	159	325	134	96	89	435
560	72	194	19	40	366	477
561	323	177	303	62	300	368
562	464	160	421	61	264	344
563	377	183	234	16	114	36
564	138	346	16	51	176	135
565	325	94	29	24	383	153
566	86	113	341	52	121	359
567	177	201	109	59	256	134
568	376	296	465	79	289	87
569	201	340	177	1	53	171
570	295	73	49	33	452	213
571	173	372	236	88	405	465
572	13	247	377	83	55	356
573	358	253	131	73	381	224
574	394	275	73	33	370	244
575	23	109	236	6	2	206
576	403	107	7	83	29	463
577	139	400	251	47	364	179
578	380	201	421	48	321	366
579	139	354	437	61	387	127
580	90	379	474	32	161	163
581	214	267	358	11	122	123
582	121	390	236	78	266	124
583	160	219	79	63	229	381
584	88	24	475	20	73	175
585	138	107	261	45	291	365
586	470	184	339	22	103	308
587	322	259	201	35	22	432
588	289	430	177	85	285	174
589	86	427	105	78	237	18
590	143	184	127	80	62	385
591	416	335	424	11	111	252
592	124	86	68	30	189	460
593	405	5	227	67	379	374
594	179	349	18	70	38	21
595	88	115	254	4	426	62
596	25	398	56	43	21	224
597	100	256	248	35	136	350
598	41	51	338	88	334	374
599	27	318	156	12	38	479
600	219	365	351	35	327	293
601	355	157	47	38	152	395
602	110	461	429	14	113	189
603	357	197	275	50	433	442
604	150	17	364	58	167	190
605	462	472	22	85	312	445
606	353	226	213	82	234	278
607	36	455	186	39	7	67
608	85	85	95	2	329	303
609	354	434	240	32	231	466
610	166	323	122	5	27	45
611	72	303	154	84	438	118
612	427	350	198	65	30	272
613	351	24	480	19	412	2
614	159	267	411	85	238	344
615	192	64	119	86	278	293
616	208	1	169	56	55	347
617	106	349	307	74	380	214
618	355	433	285	57	278	122
619	160	146	476	7	403	383
620	429	183	328	83	68	119
621	100	446	339	10	88	236
622	191	95	444	50	241	21
623	325	213	220	15	316	338
624	161	18	194	45	119	266
625	262	464	51	11	423	339
626	153	464	206	80	475	185
627	478	116	13	87	410	170
628	25	49	125	43	276	433
629	40	269	41	27	194	437
630	369	422	101	60	252	93
631	169	9	131	55	247	222
632	106	470	386	21	165	62
633	479	170	342	38	272	172
634	185	458	477	42	374	218
635	317	390	247	13	27	48
636	114	10	302	37	454	130
637	295	317	430	55	8	344
638	337	322	61	64	69	24
639	436	90	81	54	432	241
640	176	286	377	4	170	229
641	47	5	388	35	21	116
642	261	150	324	37	58	260
643	340	304	388	91	159	188
644	350	414	425	17	317	438
645	57	412	364	80	455	233
646	353	446	356	26	267	153
647	433	361	1	31	287	91
648	478	187	254	80	41	391
649	294	21	35	76	418	271
650	475	389	115	73	297	2
651	458	246	140	92	61	393
652	114	63	413	55	252	384
653	401	140	409	54	465	94
654	201	295	276	17	385	193
655	333	387	425	13	408	476
656	57	111	271	36	234	40
657	94	31	367	66	381	208
658	75	350	326	47	267	180
659	178	312	407	51	387	15
660	408	40	57	20	261	247
661	307	124	205	41	117	357
662	77	21	297	44	16	274
663	81	418	206	29	256	258
664	155	433	376	46	441	196
665	396	179	269	50	317	67
666	84	147	244	75	192	73
667	468	257	270	73	410	84
668	186	92	461	13	68	231
669	41	477	276	30	155	322
670	21	270	440	62	208	20
671	156	417	479	3	216	151
672	121	109	249	46	87	373
673	332	463	139	40	286	408
674	268	147	440	25	282	15
675	87	357	228	59	258	292
676	29	21	95	73	199	357
677	143	61	112	24	265	162
678	352	96	428	27	357	135
679	143	249	77	77	166	444
680	262	14	392	56	233	319
681	29	453	259	77	132	145
682	181	273	133	7	362	197
683	148	349	366	84	252	297
684	303	132	391	20	386	338
685	218	191	393	20	105	333
686	349	143	183	67	185	387
687	166	96	149	71	250	177
688	319	457	210	71	379	161
689	135	60	213	50	438	385
690	290	260	451	84	179	41
691	4	93	148	51	315	164
692	70	137	276	56	333	277
693	104	301	324	91	180	360
694	129	334	168	79	436	40
695	368	343	376	25	29	193
696	451	255	348	54	389	315
697	120	420	183	59	137	192
698	458	398	118	73	103	433
699	369	243	312	20	231	301
700	119	76	144	33	288	234
701	261	182	435	48	242	225
702	175	185	45	78	355	133
703	383	363	459	71	307	412
704	17	466	52	5	407	133
705	467	75	17	14	10	209
706	242	20	72	51	460	84
707	314	270	425	57	121	227
708	121	347	249	7	130	438
709	317	111	10	17	367	52
710	462	321	351	19	195	124
711	268	351	389	26	331	457
712	123	465	457	91	7	450
713	230	11	112	22	380	451
714	456	424	248	25	241	365
715	364	327	348	43	444	268
716	54	442	18	65	382	35
717	94	338	182	22	304	47
718	247	184	294	85	198	466
719	391	34	427	84	369	249
720	305	281	253	88	206	356
721	331	461	20	3	48	431
722	212	197	262	18	292	7
723	463	267	200	77	41	439
724	55	161	228	6	447	415
725	3	79	85	29	199	1
726	33	363	260	81	144	197
727	177	99	12	52	117	439
728	188	381	245	22	197	49
729	264	370	368	10	85	151
730	327	414	113	70	430	62
731	207	346	474	89	59	111
732	182	91	23	13	57	281
733	414	364	407	93	87	36
734	81	427	218	28	44	322
735	162	27	227	14	176	16
736	267	206	335	21	408	311
737	232	385	25	68	22	376
738	349	188	191	72	59	178
739	246	173	227	68	137	409
740	283	160	441	56	175	242
741	276	391	266	57	448	73
742	215	358	418	57	199	392
743	381	66	159	81	87	314
744	390	258	93	63	250	308
745	391	468	186	23	218	30
746	426	243	52	33	79	45
747	141	96	228	89	466	137
748	115	204	446	64	230	109
749	325	339	470	54	390	36
750	438	10	141	67	333	169
751	185	38	36	73	44	310
752	74	208	309	28	278	127
753	381	404	30	72	109	314
754	234	140	59	55	123	250
755	76	112	339	87	304	216
756	400	403	276	3	159	225
757	425	468	182	57	108	199
758	223	376	43	79	240	377
759	215	84	141	35	248	221
760	475	286	440	53	159	359
761	461	443	114	27	301	91
762	457	475	132	21	143	451
763	59	78	413	71	350	55
764	468	214	203	16	109	271
765	380	114	94	64	156	231
766	434	36	104	77	6	394
767	146	336	144	77	304	440
768	81	442	71	56	135	83
769	316	465	271	2	119	103
770	186	9	329	8	466	140
771	393	344	179	54	460	134
772	474	329	5	26	52	106
773	277	50	247	91	326	470
774	140	206	217	31	114	123
775	469	44	392	19	237	103
776	309	417	92	13	314	108
777	368	119	26	87	304	328
778	399	385	348	28	209	459
779	294	463	409	22	76	16
780	252	108	407	82	324	107
781	140	262	89	28	171	27
782	315	410	271	69	427	276
783	234	171	330	63	227	374
784	10	364	463	1	379	219
785	212	22	42	91	51	207
786	225	195	332	7	423	141
787	168	195	414	57	77	458
788	337	151	347	77	261	219
789	222	188	26	84	474	180
790	26	189	245	43	410	139
791	188	208	278	79	8	369
792	382	114	190	95	155	337
793	438	69	321	42	22	400
794	360	206	116	43	366	20
795	334	169	77	74	163	366
796	43	421	234	41	125	326
797	66	452	355	35	292	98
798	210	53	184	89	32	225
799	419	237	411	82	316	30
800	434	123	154	79	253	163
801	208	89	398	13	438	42
802	39	159	14	73	253	439
803	133	184	410	3	26	58
804	53	196	43	57	48	480
805	40	190	294	53	175	442
806	115	105	417	9	47	336
807	130	245	451	3	403	479
808	151	305	230	10	358	102
809	96	142	120	85	437	353
810	228	259	4	17	283	430
811	389	374	281	84	102	296
812	439	157	220	89	13	410
813	465	365	247	74	234	210
814	186	403	450	70	277	90
815	308	281	124	34	103	149
816	202	396	39	39	243	52
817	238	22	108	83	270	152
818	455	290	259	27	284	430
819	213	26	208	7	327	29
820	124	370	444	9	175	264
821	54	22	93	82	126	411
822	41	383	134	92	444	267
823	193	143	347	38	92	373
824	400	231	271	61	161	151
825	454	72	169	47	363	328
826	50	101	323	23	22	62
827	154	280	418	14	165	74
828	24	344	245	84	226	175
829	275	199	182	80	110	235
830	87	214	378	56	108	475
831	471	4	165	80	358	289
832	232	312	169	70	139	63
833	381	365	46	51	135	250
834	8	332	396	84	466	128
835	231	182	78	89	356	171
836	185	191	405	91	209	405
837	152	389	24	6	41	455
838	419	38	156	70	396	50
839	441	125	459	81	36	150
840	386	365	261	49	129	70
841	216	16	83	82	419	237
842	415	146	380	51	139	219
843	163	474	93	71	22	251
844	238	395	210	40	96	144
845	464	78	94	24	96	237
846	112	169	333	78	216	454
847	224	220	76	89	295	238
848	380	241	156	33	40	403
849	419	417	309	84	297	201
850	386	307	7	76	365	127
851	171	261	291	96	77	468
852	106	437	148	15	202	97
853	266	330	85	49	435	287
854	320	137	375	16	78	167
855	19	408	469	83	153	60
856	100	317	327	47	438	248
857	88	206	440	90	84	264
858	248	373	154	56	58	52
859	64	55	326	74	17	468
860	64	208	27	69	202	38
861	386	224	261	60	358	152
862	291	286	359	71	178	282
863	208	475	480	4	288	114
864	221	329	388	39	372	331
865	238	361	459	40	209	125
866	417	374	131	92	282	269
867	396	111	41	54	422	397
868	304	438	172	87	291	221
869	354	70	17	33	295	240
870	348	432	78	63	118	152
871	205	162	138	41	327	9
872	435	283	26	46	355	192
873	185	253	213	83	289	92
874	330	333	352	91	151	165
875	441	74	414	93	311	463
876	187	1	423	74	368	408
877	66	115	296	30	13	367
878	417	467	426	44	61	296
879	341	317	260	39	372	368
880	260	49	132	73	241	105
881	473	400	332	37	444	305
882	18	19	255	37	13	322
883	405	390	64	96	26	179
884	31	404	477	44	240	103
885	374	36	146	40	361	120
886	169	382	86	90	442	214
887	30	254	467	51	153	255
888	248	54	264	43	21	414
889	199	337	257	38	87	434
890	87	254	403	58	58	345
891	51	464	458	83	260	176
892	384	199	424	13	438	295
893	423	286	207	16	174	68
894	382	226	77	92	284	444
895	247	374	302	82	426	171
896	115	97	85	59	355	398
897	64	473	459	59	297	221
898	20	468	188	8	287	412
899	475	357	49	42	374	159
900	315	238	118	66	169	154
901	258	441	252	6	207	208
902	408	475	212	46	212	194
903	470	214	59	45	363	121
904	406	254	376	45	19	318
905	309	379	216	71	237	310
906	324	284	21	64	124	292
907	64	303	330	12	20	223
908	114	291	367	8	129	381
909	344	424	352	76	17	106
910	266	99	213	24	101	427
911	102	111	264	44	439	10
912	56	157	31	82	348	202
913	397	353	139	22	272	73
914	311	275	69	49	103	364
915	381	220	30	59	294	422
916	423	289	68	52	329	415
917	416	186	208	29	381	213
918	241	283	29	72	374	453
919	177	345	303	80	422	418
920	297	230	444	90	472	261
921	358	184	106	22	427	60
922	403	108	468	37	118	476
923	81	360	254	86	182	89
924	135	376	92	83	316	364
925	437	397	353	83	140	42
926	207	101	229	61	425	363
927	317	435	323	79	410	345
928	358	116	459	77	282	196
929	263	325	227	50	208	405
930	235	26	262	33	127	74
931	54	416	432	32	133	291
932	390	10	35	43	155	148
933	429	131	466	21	432	169
934	4	362	205	30	330	27
935	294	329	468	10	283	171
936	380	35	40	33	405	82
937	82	344	52	42	275	108
938	447	334	101	61	36	247
939	18	445	38	25	395	179
940	37	301	66	79	367	103
941	166	420	282	72	33	73
942	342	24	119	74	370	471
943	395	351	212	34	257	213
944	68	49	169	69	67	393
945	453	28	472	3	123	309
946	19	444	307	35	133	282
947	87	348	148	6	356	306
948	269	427	407	76	401	355
949	362	38	477	5	300	449
950	282	416	440	33	262	259
951	314	158	187	20	103	362
952	211	419	194	67	475	284
953	344	473	203	92	149	154
954	120	259	293	26	480	412
955	439	84	64	20	222	204
956	272	441	417	87	241	454
957	33	439	39	84	370	120
958	51	25	306	52	293	170
959	317	354	392	66	360	292
960	69	366	352	85	177	414
961	231	161	162	66	283	137
962	83	131	358	52	188	80
963	55	112	291	87	53	45
964	403	355	29	90	273	242
965	181	82	287	63	467	28
966	231	132	118	81	65	120
967	285	153	432	42	442	358
968	145	203	271	10	231	94
969	258	206	456	83	418	470
970	257	102	265	18	124	383
971	376	178	141	88	404	167
972	224	362	424	96	405	433
973	15	129	437	95	429	307
974	145	119	166	1	119	39
975	119	265	196	84	209	75
976	86	61	343	45	260	355
977	463	283	272	42	156	448
978	55	194	9	77	429	400
979	279	211	463	25	422	473
980	346	51	41	51	67	222
981	82	199	47	40	105	265
982	3	196	237	85	210	289
983	454	402	353	79	260	213
984	404	331	163	66	396	382
985	443	329	263	53	227	78
986	11	116	471	87	249	301
987	361	20	212	5	125	199
988	315	284	369	82	397	143
989	430	319	467	78	326	349
990	179	15	168	10	272	171
991	69	359	148	87	436	66
992	366	140	67	29	340	472
993	353	157	447	67	226	459
994	325	153	153	77	175	291
995	291	257	238	2	465	125
996	302	278	101	65	115	140
997	123	240	69	47	133	423
998	314	49	181	75	419	153
999	17	477	124	34	276	69
1000	350	392	64	95	82	146
1001	468	37	344	34	378	310
1002	459	306	469	21	344	118
1003	440	402	107	14	429	477
1004	25	369	378	17	119	45
1005	466	212	69	14	327	157
1006	195	374	334	65	161	45
1007	201	301	425	55	326	74
1008	319	116	362	46	6	357
1009	426	86	283	39	169	26
1010	455	314	389	96	202	25
1011	440	174	140	5	423	394
1012	330	423	329	48	148	266
1013	153	61	275	42	156	126
1014	170	108	426	84	340	33
1015	33	85	2	32	400	355
1016	475	300	270	55	108	8
1017	425	140	84	69	187	157
1018	4	328	377	77	390	107
1019	459	96	61	66	162	428
1020	32	289	343	35	94	72
1021	315	131	218	42	321	145
1022	122	282	375	25	451	53
1023	460	428	295	87	142	27
1024	479	437	42	7	267	133
1025	320	327	185	64	295	22
1026	185	404	69	14	179	337
1027	99	244	207	47	308	260
1028	41	118	241	10	463	24
1029	182	312	260	32	458	171
1030	370	289	209	73	475	275
1031	280	181	304	31	250	329
1032	231	331	124	17	156	10
1033	67	293	37	66	352	162
1034	355	126	361	33	54	334
1035	161	113	123	40	113	226
1036	278	332	444	74	128	378
1037	276	290	462	52	104	473
1038	163	14	217	67	170	480
1039	327	228	35	75	248	407
1040	435	463	454	54	383	186
1041	278	76	358	96	305	244
1042	296	227	78	58	308	67
1043	330	68	318	84	458	290
1044	291	36	413	48	329	318
1045	212	48	147	28	453	353
1046	300	314	167	94	323	202
1047	166	377	434	31	87	230
1048	134	332	369	8	434	169
1049	221	306	199	71	183	125
1050	327	380	100	12	311	138
1051	215	121	99	25	465	235
1052	77	289	46	57	136	339
1053	131	432	310	54	468	274
1054	113	435	146	5	346	413
1055	11	225	477	21	196	448
1056	322	40	338	38	48	447
1057	374	187	428	66	454	269
1058	234	90	233	66	28	107
1059	295	193	418	96	409	323
1060	328	304	35	40	429	138
1061	79	18	396	94	472	407
1062	419	232	50	5	101	120
1063	77	271	225	19	465	348
1064	6	466	386	23	459	260
1065	297	349	129	34	413	363
1066	40	180	78	89	153	48
1067	224	298	191	57	316	466
1068	120	342	214	83	356	30
1069	91	33	402	32	373	259
1070	266	222	314	43	294	270
1071	434	74	397	67	80	39
1072	477	253	126	96	97	471
1073	433	455	411	52	50	249
1074	252	328	188	33	273	171
1075	460	380	443	28	56	477
1076	324	192	362	55	55	287
1077	402	126	30	28	334	303
1078	150	157	140	8	190	469
1079	314	305	22	74	328	320
1080	11	16	201	28	162	270
1081	217	81	100	31	247	190
1082	120	57	467	30	407	80
1083	82	51	180	13	109	167
1084	109	35	472	92	267	419
1085	137	261	219	11	138	155
1086	420	335	275	54	365	43
1087	299	221	197	67	126	37
1088	98	477	163	90	143	116
1089	393	26	126	38	478	170
1090	183	264	37	29	190	92
1091	126	213	466	12	362	474
1092	364	421	394	49	363	223
1093	133	198	115	43	290	457
1094	469	160	303	71	244	250
1095	42	456	456	15	69	331
1096	250	4	27	88	296	306
1097	165	309	69	14	300	285
1098	74	3	283	79	355	112
1099	295	156	357	41	304	455
1100	163	388	416	33	441	96
1101	403	307	117	84	230	426
1102	150	123	414	55	101	104
1103	278	305	161	47	250	335
1104	199	311	90	1	226	165
1105	190	167	189	4	443	262
1106	463	432	384	28	153	314
1107	480	337	435	78	162	118
1108	446	13	157	60	454	271
1109	390	42	33	68	85	247
1110	380	84	327	7	175	343
1111	415	180	362	49	201	305
1112	120	233	414	55	183	371
1113	388	455	363	70	257	460
1114	211	347	422	82	375	92
1115	298	406	122	15	112	369
1116	320	240	399	70	110	226
1117	40	101	169	25	117	365
1118	251	380	209	4	84	392
1119	156	329	323	7	248	474
1120	127	5	10	34	451	156
1121	203	26	14	92	239	408
1122	169	78	89	26	101	180
1123	190	440	163	37	385	83
1124	353	432	229	94	392	335
1125	433	206	203	46	468	42
1126	433	357	122	41	91	137
1127	480	100	129	29	409	74
1128	262	388	434	83	32	173
1129	120	41	265	89	45	33
1130	192	101	375	40	58	343
1131	379	58	156	92	117	33
1132	41	158	50	87	292	57
1133	67	6	294	45	380	238
1134	268	8	194	40	238	149
1135	268	330	210	81	83	409
1136	471	233	468	80	344	244
1137	360	197	166	59	87	235
1138	346	128	188	87	135	23
1139	425	321	477	5	39	278
1140	444	286	203	2	384	343
1141	45	311	434	78	469	32
1142	368	305	370	72	397	342
1143	8	37	247	48	268	442
1144	450	186	73	87	69	212
1145	330	138	471	22	245	55
1146	385	358	367	5	191	387
1147	54	365	306	22	7	339
1148	44	277	110	11	411	365
1149	440	320	327	4	42	117
1150	305	167	379	54	407	324
1151	145	426	426	92	84	304
1152	222	411	327	67	401	61
1153	271	445	141	29	55	282
1154	27	464	224	93	238	138
1155	428	451	149	95	285	214
1156	213	452	368	6	37	21
1157	147	193	101	78	372	387
1158	37	62	399	25	432	308
1159	287	188	273	32	121	6
1160	393	276	50	59	331	445
1161	334	301	271	74	232	294
1162	300	304	71	41	337	162
1163	49	154	438	71	310	47
1164	73	356	403	48	28	175
1165	250	457	174	88	171	328
1166	87	171	374	84	461	339
1167	315	460	58	27	102	251
1168	173	271	466	72	418	407
1169	10	208	106	59	55	272
1170	112	270	403	91	58	221
1171	353	188	362	37	419	251
1172	135	87	406	74	74	147
1173	342	102	389	51	111	180
1174	61	453	279	91	297	299
1175	101	7	52	47	289	297
1176	91	287	256	76	338	245
1177	31	76	387	49	338	82
1178	169	472	226	47	306	140
1179	420	77	300	42	246	56
1180	345	464	452	78	153	378
1181	148	373	352	34	471	150
1182	425	43	366	45	158	99
1183	232	400	148	75	344	426
1184	34	409	199	20	382	197
1185	431	234	430	96	269	363
1186	81	134	101	80	445	19
1187	334	428	422	15	189	227
1188	452	238	125	22	370	139
1189	114	406	195	90	266	124
1190	455	423	257	39	478	223
1191	152	63	239	62	24	199
1192	134	243	2	3	46	322
1193	165	405	468	90	418	206
1194	76	183	453	1	456	310
1195	407	50	35	39	6	278
1196	303	198	130	86	208	178
1197	144	252	188	83	9	23
1198	211	84	60	61	463	53
1199	189	306	46	12	431	316
1200	189	429	352	88	396	268
1201	346	83	408	22	43	290
1202	452	154	205	1	92	425
1203	466	90	37	69	453	424
1204	281	19	447	64	235	182
1205	285	19	477	64	269	353
1206	402	78	456	28	297	225
1207	22	141	6	75	46	144
1208	56	368	312	2	110	112
1209	257	259	352	26	55	188
1210	270	310	386	89	205	462
1211	53	121	466	1	64	234
1212	409	367	275	25	417	78
1213	73	197	217	2	462	284
1214	180	382	470	77	327	310
1215	251	188	473	5	265	94
1216	20	156	257	15	95	267
1217	145	162	144	72	137	295
1218	202	260	293	54	399	291
1219	396	211	158	70	346	109
1220	428	339	362	28	98	268
1221	124	117	410	20	250	443
1222	30	231	396	10	432	296
1223	134	85	31	63	247	141
1224	354	348	375	24	364	3
1225	412	331	77	63	315	55
1226	164	44	163	47	411	335
1227	403	479	160	77	469	312
1228	92	316	37	13	123	87
1229	453	126	286	68	74	346
1230	120	388	313	61	244	252
1231	88	234	213	7	348	402
1232	156	200	458	65	369	134
1233	198	71	56	27	253	300
1234	95	268	268	63	326	84
1235	434	455	186	61	261	311
1236	222	357	130	86	148	439
1237	304	199	41	47	298	467
1238	225	46	66	10	444	186
1239	173	71	82	92	164	422
1240	287	437	252	73	180	332
1241	89	451	348	36	35	447
1242	65	430	285	16	284	10
1243	248	232	228	55	447	194
1244	472	380	354	28	13	144
1245	436	323	351	91	114	25
1246	319	472	276	17	54	161
1247	426	266	297	29	451	358
1248	142	192	318	61	110	297
1249	440	308	135	51	317	47
1250	177	288	48	37	405	150
1251	115	36	400	14	404	351
1252	121	146	38	42	273	455
1253	88	293	172	31	283	147
1254	234	99	33	33	289	453
1255	446	234	163	7	4	409
1256	415	275	48	38	138	425
1257	227	172	362	96	168	277
1258	31	464	34	25	180	383
1259	255	153	278	17	430	465
1260	79	270	305	43	330	399
1261	319	346	72	18	342	260
1262	354	222	456	66	356	271
1263	31	459	458	71	279	178
1264	141	465	12	54	386	435
1265	434	468	169	32	288	422
1266	469	58	320	44	442	407
1267	304	221	70	74	87	258
1268	430	377	444	1	456	360
1269	335	430	392	11	1	211
1270	390	402	113	37	229	387
1271	398	58	60	75	319	1
1272	277	49	153	8	225	18
1273	442	319	218	10	219	128
1274	8	121	137	27	70	139
1275	433	177	355	52	65	14
1276	451	160	341	26	419	186
1277	123	169	162	34	187	266
1278	412	19	373	76	71	451
1279	404	455	57	8	166	252
1280	403	140	376	45	76	359
1281	58	480	212	95	214	291
1282	114	252	359	87	61	378
1283	160	442	241	74	65	77
1284	104	480	370	37	475	436
1285	90	42	379	20	145	360
1286	258	254	96	53	381	153
1287	70	318	142	2	161	58
1288	314	286	6	17	194	6
1289	226	6	251	9	371	81
1290	18	203	39	31	86	82
1291	33	178	36	86	92	52
1292	55	229	252	29	341	202
1293	76	352	419	30	395	448
1294	251	430	93	73	449	86
1295	449	391	80	4	48	102
1296	41	217	289	4	167	215
1297	26	291	65	37	329	259
1298	338	460	27	1	308	414
1299	370	217	5	17	341	269
1300	70	51	165	13	407	402
1301	400	452	306	86	233	286
1302	22	258	207	46	47	63
1303	133	458	341	15	259	232
1304	392	437	188	22	151	252
1305	9	4	14	26	337	390
1306	36	316	398	77	237	34
1307	146	322	99	66	89	368
1308	252	468	231	30	165	313
1309	401	413	312	29	88	346
1310	158	282	67	13	242	58
1311	368	80	424	43	104	334
1312	466	388	187	60	8	453
1313	320	298	157	26	397	131
1314	314	197	315	4	304	39
1315	299	182	230	44	180	170
1316	174	211	28	25	298	97
1317	289	307	151	95	178	330
1318	433	453	454	63	443	160
1319	410	235	15	79	411	402
1320	99	352	119	55	440	46
1321	240	83	373	25	332	72
1322	430	81	364	24	343	109
1323	301	187	203	68	95	337
1324	246	171	75	94	137	447
1325	72	444	113	24	41	192
1326	348	471	304	17	267	83
1327	258	124	245	13	130	130
1328	150	126	188	41	157	204
1329	226	196	202	86	43	103
1330	145	94	176	9	321	220
1331	301	165	95	81	375	66
1332	103	455	325	23	28	252
1333	120	49	257	44	311	466
1334	298	57	217	58	470	469
1335	424	50	261	7	71	411
1336	364	231	416	37	86	130
1337	293	219	439	8	218	469
1338	336	113	96	64	62	13
1339	180	273	236	23	157	101
1340	99	28	221	60	417	152
1341	332	468	400	91	295	166
1342	401	82	160	30	283	212
1343	314	358	62	12	112	347
1344	83	88	151	55	375	101
1345	346	253	17	96	236	171
1346	143	109	202	34	244	186
1347	264	377	195	10	408	31
1348	149	335	267	7	333	466
1349	289	283	425	57	179	352
1350	13	294	251	19	13	318
1351	413	377	415	75	412	52
1352	422	136	423	53	365	381
1353	388	35	267	60	59	293
1354	160	168	275	78	363	383
1355	144	238	416	10	15	41
1356	329	163	312	2	457	137
1357	283	310	119	28	91	168
1358	384	436	117	61	456	102
1359	134	466	312	79	207	279
1360	121	244	194	77	90	464
1361	185	215	349	61	121	157
1362	381	81	285	59	72	479
1363	131	180	155	10	220	300
1364	430	63	333	18	408	325
1365	180	387	111	17	397	258
1366	159	70	470	62	377	201
1367	408	445	208	33	65	206
1368	319	268	472	56	441	439
1369	439	222	462	91	230	88
1370	119	388	434	80	239	350
1371	141	480	374	57	363	211
1372	107	387	245	22	442	100
1373	296	177	212	53	131	252
1374	123	216	220	91	145	442
1375	174	139	5	9	420	214
1376	224	112	115	83	441	240
1377	409	419	241	75	50	352
1378	97	281	66	79	153	55
1379	105	251	399	74	66	64
1380	405	215	140	45	135	207
1381	449	208	466	10	454	231
1382	187	384	268	21	256	343
1383	428	96	324	61	354	408
1384	67	359	120	17	120	211
1385	443	137	420	2	3	377
1386	305	64	130	39	28	181
1387	101	250	421	30	140	333
1388	85	328	134	13	161	157
1389	232	269	272	60	479	113
1390	373	418	264	51	291	224
1391	195	388	142	71	252	273
1392	272	168	444	24	265	82
1393	385	435	347	59	321	382
1394	458	301	39	65	479	7
1395	99	172	423	66	4	473
1396	106	14	33	33	341	466
1397	306	31	353	74	69	254
1398	328	254	22	58	44	325
1399	441	94	264	17	241	184
1400	7	406	90	9	346	455
1401	336	437	205	5	7	379
1402	212	246	329	21	215	271
1403	326	110	466	79	460	436
1404	90	44	376	35	297	253
1405	74	37	2	22	398	64
1406	79	455	356	20	423	112
1407	152	288	250	64	454	102
1408	15	410	326	8	402	74
1409	2	286	229	28	377	150
1410	150	223	151	74	400	136
1411	368	59	250	77	396	77
1412	363	49	334	95	303	447
1413	39	421	406	73	283	277
1414	159	175	15	35	268	223
1415	122	21	144	4	474	92
1416	393	72	222	55	141	328
1417	88	366	10	68	153	306
1418	410	369	376	57	146	216
1419	427	403	343	89	101	243
1420	443	14	264	66	146	428
1421	334	319	92	30	431	4
1422	407	197	140	44	237	192
1423	242	112	35	88	65	140
1424	250	157	407	35	449	204
1425	36	409	162	92	306	7
1426	26	460	326	38	206	324
1427	178	84	368	95	195	68
1428	351	310	372	50	330	366
1429	189	440	414	12	58	196
1430	360	118	149	4	19	383
1431	33	416	352	24	272	123
1432	151	317	407	2	112	188
1433	267	33	236	85	329	14
1434	171	59	462	74	45	149
1435	106	302	457	10	3	157
1436	440	8	364	2	166	60
1437	360	307	290	6	61	399
1438	436	25	447	93	149	230
1439	13	408	430	62	324	17
1440	366	176	97	92	204	62
1441	111	417	355	23	208	226
1442	245	214	409	95	471	15
1443	17	376	192	82	309	377
1444	157	469	26	66	378	323
1445	119	227	417	47	30	299
1446	398	246	423	5	386	240
1447	24	133	180	62	94	451
1448	20	186	393	30	322	246
1449	54	424	364	10	252	194
1450	185	362	231	87	218	306
1451	236	357	213	8	311	309
1452	190	226	260	9	105	229
1453	240	155	172	30	61	364
1454	6	253	162	67	439	421
1455	35	477	270	90	7	375
1456	153	115	335	89	392	223
1457	188	318	475	26	179	51
1458	303	475	118	90	309	315
1459	116	389	259	95	163	44
1460	325	337	278	89	294	62
1461	293	55	202	44	41	342
1462	429	146	120	6	21	353
1463	20	59	466	62	6	101
1464	154	415	15	14	278	121
1465	460	341	407	21	143	333
1466	154	180	200	71	138	452
1467	152	197	473	38	179	434
1468	455	452	247	39	451	85
1469	416	272	204	38	153	36
1470	253	80	270	17	372	263
1471	437	34	411	82	5	249
1472	194	313	100	33	37	252
1473	115	106	223	78	472	92
1474	403	47	107	88	373	299
1475	83	256	22	81	138	320
1476	431	235	158	77	116	382
1477	108	206	314	74	312	212
1478	51	219	29	66	132	378
1479	94	345	439	5	167	184
1480	228	41	207	24	332	226
1481	14	61	14	18	381	356
1482	46	229	100	82	41	230
1483	389	408	27	71	131	460
1484	473	196	27	25	370	252
1485	297	459	10	75	194	204
1486	326	40	193	96	283	235
1487	282	124	153	95	172	214
1488	163	107	422	37	445	388
1489	317	106	52	11	30	281
1490	243	35	151	84	203	176
1491	421	455	471	41	23	225
1492	348	461	142	75	127	218
1493	416	284	129	68	25	100
1494	404	284	117	82	33	228
1495	343	54	352	63	335	79
1496	371	312	202	74	145	79
1497	352	205	261	54	293	79
1498	364	132	99	73	202	142
1499	65	188	131	4	10	233
1500	166	115	321	39	146	379
1501	81	150	471	62	254	432
1502	99	425	357	59	301	35
1503	74	152	440	87	382	364
1504	467	210	198	3	299	2
1505	409	395	379	29	290	278
1506	162	154	383	28	348	302
1507	342	80	387	88	308	304
1508	200	226	411	7	245	473
1509	156	422	16	78	399	476
1510	244	1	463	93	89	204
1511	30	272	230	2	110	372
1512	436	142	9	44	154	479
1513	116	206	388	62	425	116
1514	409	364	85	8	302	174
1515	129	224	272	92	219	15
1516	101	437	329	81	276	149
1517	449	450	446	71	289	211
1518	406	94	390	41	468	400
1519	395	257	55	21	215	302
1520	169	441	443	34	37	478
1521	162	37	41	67	5	317
1522	147	61	252	92	111	182
1523	268	376	305	96	202	219
1524	182	322	72	4	424	71
1525	364	393	134	8	122	394
1526	154	116	332	40	47	225
1527	364	420	243	77	40	122
1528	465	90	111	75	371	442
1529	357	103	369	47	166	480
1530	159	132	20	32	363	22
1531	139	466	49	1	399	304
1532	159	37	143	79	303	104
1533	189	32	314	83	109	217
1534	366	143	46	46	151	144
1535	77	121	242	38	284	87
1536	138	288	273	75	230	400
1537	31	261	335	62	90	95
1538	330	82	264	50	124	115
1539	263	20	44	46	166	142
1540	480	282	190	63	302	172
1541	105	207	275	32	87	358
1542	158	162	254	28	315	471
1543	369	326	432	16	474	237
1544	465	404	285	25	205	363
1545	304	433	317	47	323	314
1546	13	251	37	79	195	388
1547	448	42	139	24	347	144
1548	360	132	149	32	316	305
1549	460	166	283	57	479	449
1550	155	451	247	23	260	147
1551	118	93	240	8	422	406
1552	93	447	280	91	103	70
1553	219	333	84	33	194	121
1554	234	364	19	39	22	380
1555	450	113	50	2	455	178
1556	147	301	350	63	215	91
1557	162	161	265	64	218	92
1558	327	157	259	9	258	278
1559	208	314	8	67	350	246
1560	72	99	418	44	127	407
1561	60	252	45	48	397	199
1562	280	342	149	58	170	431
1563	255	357	167	14	142	116
1564	474	426	140	18	166	479
1565	246	125	402	42	46	58
1566	401	61	256	78	271	83
1567	442	271	251	9	389	258
1568	59	185	53	15	88	13
1569	67	341	25	61	155	407
1570	23	363	375	13	70	466
1571	36	154	130	48	383	322
1572	229	179	454	61	393	32
1573	176	399	35	21	71	309
1574	239	364	73	14	416	112
1575	319	118	233	26	375	372
1576	441	469	317	93	411	227
1577	119	444	442	86	432	470
1578	328	7	225	15	69	3
1579	157	357	468	82	302	451
1580	358	339	200	48	338	55
1581	434	54	28	71	13	218
1582	358	401	454	58	134	133
1583	258	300	188	35	425	43
1584	39	325	425	42	472	388
1585	163	365	420	33	209	111
1586	418	238	109	34	77	95
1587	441	144	347	59	393	3
1588	57	334	155	33	350	82
1589	343	221	57	69	163	118
1590	275	44	171	44	292	206
1591	306	446	223	19	21	35
1592	118	432	477	82	358	20
1593	416	169	432	52	112	457
1594	38	461	432	48	125	333
1595	324	87	254	47	324	318
1596	46	83	128	31	388	162
1597	65	290	316	50	460	379
1598	102	197	205	95	95	231
1599	464	179	255	47	151	158
1600	474	296	455	47	456	11
1601	277	28	100	65	336	176
1602	213	48	442	17	206	121
1603	417	248	384	82	247	431
1604	350	456	211	46	18	275
1605	155	226	394	77	241	245
1606	388	471	410	81	370	54
1607	385	305	365	14	480	254
1608	215	196	364	34	376	10
1609	27	152	421	74	257	166
1610	392	173	396	3	254	47
1611	182	135	113	41	207	247
1612	413	22	178	87	282	403
1613	182	472	2	84	398	206
1614	18	1	208	73	116	258
1615	453	284	396	32	73	208
1616	201	60	221	86	185	162
1617	447	197	93	6	471	309
1618	373	390	377	1	322	130
1619	77	60	125	65	448	375
1620	457	228	257	63	335	25
1621	120	121	205	51	431	255
1622	90	274	92	94	293	263
1623	408	462	286	66	122	350
1624	284	435	402	50	319	157
1625	463	45	146	83	312	193
1626	200	254	434	77	221	416
1627	134	466	5	95	280	208
1628	192	319	20	81	104	401
1629	432	438	156	95	477	42
1630	142	351	110	78	252	221
1631	81	295	464	88	93	477
1632	348	48	177	43	35	225
1633	215	399	201	61	417	420
1634	324	353	35	81	398	218
1635	364	105	381	57	181	293
1636	333	5	65	62	396	115
1637	448	95	330	26	446	166
1638	178	379	426	59	209	406
1639	41	181	3	17	224	118
1640	209	436	426	83	377	387
1641	249	403	357	92	247	365
1642	478	414	33	73	441	17
1643	249	430	40	42	215	320
1644	162	36	463	83	228	134
1645	381	274	268	88	131	143
1646	298	54	199	5	243	180
1647	125	304	267	62	313	371
1648	247	266	188	47	62	366
1649	119	359	278	81	210	19
1650	418	97	267	38	204	44
1651	134	347	14	14	204	369
1652	11	206	319	22	43	40
1653	279	333	375	20	90	61
1654	273	116	159	2	449	287
1655	356	119	373	68	88	85
1656	285	382	454	73	223	446
1657	13	465	206	11	247	103
1658	265	201	205	52	352	450
1659	346	321	164	91	147	459
1660	375	349	162	86	36	468
1661	192	348	133	23	374	254
1662	286	264	315	7	26	305
1663	49	276	338	45	22	219
1664	164	378	32	58	172	63
1665	233	127	83	46	345	175
1666	426	473	310	4	292	269
1667	170	103	427	45	402	306
1668	114	340	334	26	341	160
1669	83	59	151	6	427	182
1670	254	151	238	42	273	469
1671	409	280	99	29	60	186
1672	267	159	237	89	49	12
1673	20	284	35	90	142	373
1674	200	29	3	85	68	426
1675	40	162	407	46	404	6
1676	89	385	79	77	332	393
1677	442	244	400	53	105	161
1678	461	413	413	14	158	215
1679	211	308	114	69	62	127
1680	381	303	114	39	287	305
1681	98	3	391	49	57	313
1682	379	141	39	33	454	461
1683	116	253	329	64	214	291
1684	464	17	300	46	53	156
1685	237	283	314	59	150	209
1686	364	162	79	44	434	122
1687	473	50	367	39	219	370
1688	287	61	360	41	44	147
1689	178	383	126	64	234	73
1690	411	35	51	8	220	224
1691	195	418	360	39	154	98
1692	6	266	206	70	437	385
1693	103	201	279	14	319	302
1694	49	314	185	32	253	213
1695	462	215	430	57	411	202
1696	26	285	353	11	62	268
1697	348	173	435	39	299	439
1698	97	111	82	96	24	387
1699	94	313	375	80	59	139
1700	447	438	20	63	189	246
1701	88	21	262	34	468	293
1702	86	345	257	93	161	255
1703	81	123	402	31	146	478
1704	354	116	352	53	237	12
1705	462	241	202	94	388	204
1706	65	174	393	23	30	70
1707	372	342	215	83	25	434
1708	473	224	56	27	153	29
1709	358	260	480	30	406	248
1710	271	384	265	31	322	412
1711	138	403	389	87	80	387
1712	82	385	375	6	285	360
1713	115	75	129	85	58	186
1714	218	178	434	96	240	309
1715	332	98	184	44	47	441
1716	334	426	27	87	236	167
1717	329	223	161	34	412	358
1718	425	395	7	80	118	244
1719	415	459	256	20	19	288
1720	402	228	269	54	133	127
1721	239	126	344	66	295	132
1722	3	279	101	70	393	162
1723	288	351	230	29	363	216
1724	86	42	258	27	136	477
1725	259	298	233	44	102	450
1726	253	397	267	8	147	389
1727	12	353	75	64	57	116
1728	107	477	357	43	367	316
1729	347	217	50	75	292	373
1730	235	207	223	27	255	36
1731	99	355	269	86	476	333
1732	432	444	248	49	29	306
1733	249	479	122	85	284	226
1734	194	132	359	59	477	91
1735	141	10	65	50	417	81
1736	303	160	186	19	424	415
1737	134	167	352	31	54	103
1738	452	229	287	49	452	456
1739	294	431	264	6	108	96
1740	282	147	67	93	319	207
1741	345	414	35	17	454	431
1742	200	52	19	12	226	467
1743	229	381	295	94	43	257
1744	341	129	199	36	428	272
1745	305	424	148	68	148	3
1746	49	37	433	46	192	428
1747	385	423	169	48	474	168
1748	303	339	74	54	265	452
1749	406	440	150	49	200	283
1750	275	18	452	19	276	4
1751	173	143	130	50	84	464
1752	414	479	384	65	11	479
1753	458	337	214	22	421	80
1754	51	106	192	35	385	143
1755	57	236	157	44	81	408
1756	122	367	402	60	47	180
1757	477	54	101	48	294	110
1758	184	168	170	26	132	70
1759	315	147	201	37	295	300
1760	38	362	236	14	95	48
1761	352	33	402	48	307	173
1762	26	127	36	37	305	176
1763	23	361	67	31	177	374
1764	410	229	295	93	267	468
1765	62	452	222	43	307	291
1766	221	369	76	67	123	25
1767	274	430	224	27	282	406
1768	209	220	34	92	170	383
1769	298	325	241	23	100	369
1770	250	81	213	79	97	383
1771	191	411	463	51	308	22
1772	334	231	329	17	464	340
1773	111	226	60	41	39	30
1774	160	446	389	71	468	218
1775	78	278	355	4	341	54
1776	476	231	448	45	265	177
1777	284	357	425	83	26	193
1778	93	76	474	66	22	337
1779	309	304	217	30	437	144
1780	98	434	185	75	226	6
1781	120	229	407	75	6	383
1782	347	414	338	54	371	6
1783	316	276	354	48	319	51
1784	318	14	95	41	251	305
1785	126	220	439	4	246	375
1786	198	209	112	58	441	105
1787	273	266	373	85	285	278
1788	166	250	237	37	42	476
1789	88	369	420	67	67	277
1790	122	466	113	31	82	366
1791	281	204	134	93	245	343
1792	480	106	189	88	202	404
1793	294	196	200	30	342	205
1794	249	92	302	23	187	377
1795	13	408	365	65	299	208
1796	76	316	321	38	459	375
1797	459	84	453	14	372	49
1798	201	329	119	65	294	192
1799	13	435	275	59	346	428
1800	405	337	293	13	254	157
1801	46	124	128	37	26	210
1802	173	422	254	5	99	129
1803	38	244	6	41	284	6
1804	37	33	401	85	267	272
1805	309	69	314	91	413	59
1806	59	320	21	46	327	299
1807	311	247	394	41	384	466
1808	241	140	326	44	229	244
1809	123	371	128	73	164	237
1810	282	319	332	70	232	402
1811	94	165	310	65	231	45
1812	15	317	172	29	29	79
1813	358	446	293	2	91	284
1814	331	289	134	68	181	226
1815	110	242	36	41	386	367
1816	71	328	78	95	217	196
1817	393	98	446	19	271	19
1818	177	80	433	17	117	244
1819	427	347	20	40	312	204
1820	171	339	187	19	258	404
1821	27	46	322	6	345	33
1822	342	458	90	29	59	78
1823	81	294	335	60	283	182
1824	110	52	242	47	280	393
1825	250	73	281	52	49	479
1826	451	460	448	4	480	176
1827	125	393	328	48	445	315
1828	195	440	2	50	356	372
1829	416	474	76	19	190	38
1830	249	343	393	55	224	349
1831	25	236	288	60	237	201
1832	94	98	351	12	440	314
1833	114	468	383	16	421	309
1834	191	422	478	2	133	48
1835	425	310	365	19	352	268
1836	257	265	165	65	400	280
1837	379	280	280	2	454	264
1838	232	57	470	63	256	32
1839	390	269	30	1	222	100
1840	33	40	203	92	263	202
1841	9	338	23	95	311	80
1842	349	160	364	44	133	294
1843	194	394	161	17	112	18
1844	256	84	305	58	74	326
1845	204	456	424	17	61	259
1846	16	360	168	57	276	13
1847	467	97	207	80	286	187
1848	310	282	410	32	64	369
1849	157	446	56	29	71	321
1850	186	180	8	64	327	100
1851	240	85	121	8	238	265
1852	64	343	370	48	218	35
1853	287	173	255	13	264	425
1854	45	417	450	50	212	429
1855	340	89	251	21	238	369
1856	292	394	213	66	20	66
1857	56	434	14	19	35	126
1858	97	460	239	7	159	398
1859	19	197	38	2	267	143
1860	452	356	237	5	401	218
1861	322	261	87	36	354	367
1862	97	67	215	25	104	263
1863	334	90	460	9	423	168
1864	297	27	147	24	447	386
1865	18	159	81	83	202	76
1866	450	390	424	34	234	178
1867	17	154	343	28	126	92
1868	447	442	109	58	81	82
1869	109	196	93	86	94	53
1870	6	89	250	48	316	185
1871	190	196	234	37	235	104
1872	428	87	46	26	438	295
1873	418	165	262	54	255	42
1874	461	478	248	84	93	59
1875	45	40	398	16	38	286
1876	232	238	425	74	373	321
1877	239	393	440	21	35	411
1878	445	279	255	2	99	187
1879	66	60	438	85	141	325
1880	162	17	130	10	6	160
1881	454	151	190	1	133	158
1882	294	468	349	27	17	456
1883	232	135	417	20	378	390
1884	349	348	304	78	205	313
1885	472	352	317	73	417	25
1886	29	208	31	41	134	87
1887	387	76	159	31	349	162
1888	174	156	367	89	423	254
1889	361	95	16	9	253	229
1890	399	306	425	30	205	335
1891	84	145	385	30	460	44
1892	289	317	408	3	277	480
1893	105	222	419	84	302	213
1894	442	255	10	38	134	352
1895	330	31	67	69	357	463
1896	228	403	437	74	95	291
1897	103	14	438	3	323	344
1898	77	358	430	67	285	43
1899	56	299	252	94	190	115
1900	306	396	192	49	185	19
1901	99	124	469	27	435	3
1902	385	369	457	81	311	46
1903	181	360	376	57	441	371
1904	356	155	179	15	295	293
1905	118	382	7	52	104	405
1906	153	412	409	14	475	2
1907	183	135	454	60	12	51
1908	212	15	352	18	202	262
1909	148	69	242	13	375	462
1910	348	362	439	29	218	234
1911	51	115	403	56	473	275
1912	105	91	267	47	369	479
1913	358	125	215	7	165	130
1914	290	343	313	28	268	459
1915	128	463	59	53	370	141
1916	170	165	185	61	52	103
1917	41	259	21	44	238	143
1918	64	380	188	74	137	455
1919	6	188	438	23	340	434
1920	120	377	42	18	149	247
1921	359	85	480	74	95	163
1922	352	375	91	77	228	445
1923	383	379	371	37	44	88
1924	59	462	119	51	139	139
1925	201	355	60	83	472	231
1926	124	340	345	77	461	174
1927	344	299	190	60	283	142
1928	440	311	407	53	420	161
1929	171	437	203	91	30	114
1930	327	97	211	23	426	246
1931	266	366	23	34	350	307
1932	414	78	395	54	136	469
1933	321	178	330	50	324	425
1934	269	26	367	85	25	29
1935	250	435	415	86	398	471
1936	54	449	476	65	63	205
1937	457	205	364	51	171	177
1938	52	112	37	42	204	476
1939	336	384	57	55	232	22
1940	254	254	201	65	205	409
1941	362	384	198	82	173	320
1942	236	235	324	13	200	22
1943	253	440	267	20	265	330
1944	375	17	455	40	412	215
1945	143	453	318	56	279	88
1946	462	153	369	63	388	378
1947	92	227	215	49	439	162
1948	102	66	285	53	455	185
1949	68	80	36	91	87	334
1950	363	76	304	41	338	448
1951	204	22	455	9	275	322
1952	280	136	385	48	122	283
1953	243	419	216	75	316	435
1954	152	447	9	82	155	53
1955	402	399	210	12	205	124
1956	112	56	171	30	4	144
1957	409	120	336	43	57	141
1958	235	421	251	38	79	5
1959	233	87	394	9	91	380
1960	204	441	65	16	336	173
1961	238	379	306	84	476	326
1962	144	283	35	95	127	386
1963	369	369	300	31	86	415
1964	19	286	144	10	329	387
1965	196	418	259	1	406	409
1966	468	438	258	83	415	35
1967	239	275	103	82	304	167
1968	265	141	477	91	12	328
1969	479	354	386	22	271	398
1970	309	463	227	28	419	42
1971	338	34	14	75	432	210
1972	128	220	27	1	369	416
1973	456	39	356	40	107	82
1974	173	72	357	13	33	263
1975	297	57	239	29	131	185
1976	59	53	307	82	284	194
1977	14	81	382	54	116	293
1978	162	386	83	51	234	201
1979	393	414	357	95	200	441
1980	144	359	290	43	230	275
1981	261	318	91	75	386	7
1982	259	177	201	14	413	334
1983	424	29	13	31	112	436
1984	266	411	213	1	223	366
1985	199	310	357	80	7	429
1986	86	150	176	86	385	231
1987	123	270	272	91	255	223
1988	382	368	440	1	65	222
1989	448	291	110	81	253	264
1990	202	109	439	52	190	414
1991	276	392	426	90	265	61
1992	73	106	53	82	394	327
1993	416	246	380	40	93	41
1994	259	77	65	23	282	428
1995	5	159	212	18	71	295
1996	301	432	398	23	46	47
1997	234	410	367	30	159	190
1998	199	96	449	59	314	197
1999	446	71	126	30	273	444
[truncated: 78,001 more rows]
