# Supplementary material for: Binary Restrictive Threshold Method for Item Exposure Control in Cognitive Diagnostic Computerized Adaptive Testing
Source: Front Psychol. 2021 Aug 5;12:517155. doi: 10.3389/fpsyg.2021.517155 (PMC8374050; doi:10.3389/fpsyg.2021.517155)
Supplement: Supplementary file 1 [file Data_Sheet_1.ZIP › Item-usage_RRUM_6_25.csv]

	PWKL	RP	RT	SDBS	Random	HART
1	202	192	339	53	125	119
2	37	397	427	33	18	310
3	379	119	278	62	411	164
4	248	480	456	48	171	445
5	370	111	469	7	10	279
6	306	326	323	8	245	147
7	266	45	162	28	257	136
8	394	92	226	88	1	30
9	52	302	368	37	205	153
10	404	432	230	26	370	327
11	335	84	143	15	187	239
12	469	460	271	76	381	391
13	47	10	180	31	281	326
14	175	284	323	72	223	258
15	59	321	187	22	217	418
16	398	51	199	90	132	18
17	13	311	211	54	274	161
18	3	32	428	27	216	68
19	277	266	34	50	71	415
20	203	339	96	70	317	119
21	34	197	365	76	245	257
22	56	319	434	35	338	298
23	299	326	27	13	30	312
24	139	402	466	35	194	339
25	189	195	230	29	128	319
26	473	391	270	68	171	18
27	50	245	197	52	327	320
28	77	178	108	49	417	267
29	98	210	308	58	315	199
30	281	244	70	56	208	127
31	291	424	74	74	438	94
32	105	205	246	67	401	233
33	187	289	300	25	369	327
34	394	336	14	37	359	356
35	164	302	305	24	365	400
36	259	32	445	49	446	57
37	462	42	445	39	165	123
38	27	132	140	75	18	218
39	264	284	14	44	206	163
40	477	77	463	49	348	402
41	159	123	474	26	400	6
42	277	321	197	4	281	284
43	46	4	43	90	93	50
44	450	445	424	93	310	434
45	228	281	277	69	355	457
46	134	285	97	89	124	178
47	61	345	325	90	134	46
48	100	32	68	51	479	213
49	245	36	247	19	425	261
50	41	382	39	58	372	287
51	291	260	112	73	179	211
52	384	100	404	15	171	229
53	181	244	49	91	100	381
54	316	333	393	43	215	365
55	62	440	158	43	90	382
56	312	72	418	46	465	257
57	288	88	367	51	395	87
58	312	352	283	4	417	36
59	9	433	186	14	239	187
60	451	300	40	76	460	329
61	209	319	433	32	251	480
62	15	427	125	89	202	439
63	56	286	300	45	248	257
64	114	251	31	8	309	50
65	97	430	342	25	88	171
66	400	76	209	49	286	473
67	433	82	278	18	176	118
68	466	215	171	68	321	143
69	76	52	349	1	186	367
70	281	394	191	38	439	316
71	454	117	268	44	468	294
72	411	376	48	5	274	85
73	81	407	188	16	332	91
74	268	56	390	11	278	213
75	164	1	444	78	165	401
76	448	89	134	85	414	393
77	458	251	234	64	305	310
78	447	120	169	66	301	457
79	32	55	142	44	196	440
80	188	314	88	21	190	26
81	116	285	128	25	17	294
82	415	229	452	36	474	270
83	258	149	192	44	118	249
84	26	98	12	5	207	426
85	405	82	297	66	67	207
86	262	405	176	50	22	414
87	373	111	439	91	152	96
88	271	440	405	14	277	105
89	297	16	142	8	241	383
90	424	409	461	17	68	431
91	231	476	331	15	389	439
92	194	266	132	23	250	462
93	14	402	348	67	378	448
94	372	367	352	54	258	57
95	156	108	280	25	145	95
96	194	245	323	25	274	105
97	376	112	462	64	387	11
98	287	285	346	72	130	465
99	97	249	420	34	290	121
100	32	257	86	34	30	386
101	292	346	142	51	266	342
102	349	34	442	65	208	52
103	73	273	414	13	233	372
104	104	134	177	74	10	79
105	349	193	335	49	358	275
106	128	366	135	41	136	394
107	401	247	120	10	357	314
108	141	14	153	92	394	51
109	188	195	459	67	317	405
110	201	32	406	1	476	4
111	84	331	26	78	387	77
112	184	304	345	74	475	23
113	430	461	295	53	309	321
114	42	317	450	77	415	276
115	315	239	255	47	72	7
116	418	316	52	16	118	322
117	434	239	12	18	199	79
118	11	373	286	36	146	78
119	452	430	48	17	472	455
120	372	190	166	6	420	158
121	366	480	258	27	248	314
122	431	219	156	71	168	313
123	55	62	86	81	226	235
124	434	326	232	23	89	65
125	168	361	394	76	402	433
126	303	137	414	62	249	10
127	88	74	349	20	365	68
128	244	190	371	73	209	121
129	66	428	326	82	1	306
130	462	4	94	92	179	413
131	219	378	333	7	218	313
132	359	338	223	52	328	475
133	60	467	247	25	43	270
134	50	366	158	87	475	329
135	361	480	471	16	430	325
136	222	221	78	49	300	251
137	156	404	254	58	301	359
138	403	136	205	94	217	14
139	48	61	167	30	421	307
140	284	7	277	34	169	44
141	171	478	7	3	119	202
142	81	181	128	46	208	216
143	153	285	223	10	469	241
144	313	446	262	63	54	270
145	256	17	460	23	146	399
146	7	396	247	71	246	263
147	413	104	182	21	315	78
148	428	255	474	1	150	150
149	35	295	146	86	86	300
150	15	397	41	29	412	412
151	466	221	15	21	460	296
152	15	63	297	95	415	47
153	247	86	363	50	163	315
154	407	32	417	77	382	438
155	240	330	471	10	296	260
156	138	19	309	21	94	151
157	167	26	341	85	23	305
158	418	42	68	82	137	149
159	472	47	215	16	320	350
160	323	479	221	43	37	387
161	272	116	28	29	449	3
162	74	250	102	50	449	472
163	93	245	329	29	91	332
164	179	465	121	51	240	296
165	322	97	307	4	385	267
166	227	281	476	53	368	474
167	170	375	467	32	400	219
168	88	106	149	9	116	178
169	255	47	134	87	189	137
170	298	145	183	55	91	442
171	452	163	202	40	155	313
172	367	429	425	61	305	110
173	337	332	231	5	275	88
174	159	381	38	19	128	74
175	422	115	230	67	412	104
176	78	167	433	31	163	5
177	431	51	340	89	206	284
178	183	130	330	53	228	89
179	428	262	253	87	478	272
180	476	89	399	3	287	112
181	165	154	106	61	429	470
182	358	120	83	71	64	212
183	22	336	232	67	187	465
184	55	80	311	43	279	409
185	271	128	166	43	348	425
186	315	181	183	68	118	382
187	311	5	434	13	443	37
188	136	447	92	87	360	287
189	341	470	415	47	7	366
190	13	184	251	57	369	308
191	194	112	252	6	457	281
192	337	99	352	39	61	317
193	375	77	126	46	398	299
194	302	209	196	92	166	394
195	404	384	148	38	352	294
196	90	125	268	28	78	341
197	94	233	176	46	395	298
198	389	177	151	39	258	139
199	299	471	473	49	103	409
200	289	432	28	13	104	362
201	217	360	442	84	273	342
202	293	414	93	33	186	54
203	169	242	401	91	148	87
204	258	101	131	54	175	214
205	36	167	361	92	226	338
206	101	477	148	86	140	138
207	94	338	320	54	164	1
208	221	316	169	3	412	326
209	82	429	135	76	115	424
210	247	5	298	85	316	238
211	22	457	311	89	80	250
212	10	176	49	92	233	465
213	458	214	340	84	78	217
214	372	254	460	20	408	401
215	472	147	53	8	451	137
216	472	70	405	71	74	194
217	159	295	69	26	212	371
218	195	77	350	49	81	367
219	195	39	334	14	258	447
220	57	401	225	27	132	224
221	403	464	90	61	376	143
222	216	54	386	91	335	219
223	139	143	187	26	47	55
224	318	112	215	55	331	373
225	238	346	222	61	370	49
226	180	210	362	15	20	315
227	278	44	201	43	304	302
228	180	61	268	10	272	249
229	463	383	305	78	444	37
230	96	226	210	26	304	305
231	355	341	89	89	168	395
232	416	79	274	74	126	478
233	100	291	385	34	119	26
234	57	252	162	16	382	318
235	455	364	75	53	283	46
236	156	206	103	44	247	460
237	441	385	53	96	18	79
238	90	214	47	60	274	252
239	113	333	126	51	271	284
240	38	378	451	22	329	189
241	113	66	221	66	99	362
242	230	102	236	83	307	26
243	76	57	447	60	378	467
244	180	339	177	7	447	51
245	163	319	355	50	227	146
246	275	107	26	85	144	318
247	10	338	64	33	194	97
248	393	288	289	67	417	294
249	112	427	44	31	55	53
250	287	166	445	76	267	218
251	13	479	19	30	415	124
252	88	11	447	15	403	142
253	276	425	461	57	37	190
254	468	313	261	71	474	254
255	400	134	278	18	307	197
256	419	428	350	59	144	242
257	139	364	172	31	315	421
258	378	152	356	57	289	209
259	444	330	30	13	98	329
260	182	171	250	35	17	196
261	371	201	404	80	219	67
262	199	179	200	58	412	264
263	53	355	30	13	339	211
264	52	438	231	55	352	320
265	455	450	164	7	440	79
266	426	261	72	60	274	294
267	471	409	440	58	477	435
268	70	103	446	69	92	250
269	363	235	222	58	472	9
270	229	194	78	93	278	253
271	252	127	5	33	295	147
272	241	382	177	23	74	408
273	146	382	282	3	397	22
274	150	381	373	74	305	223
275	234	331	480	51	59	448
276	80	458	33	65	72	327
277	357	229	446	68	359	376
278	14	32	228	49	255	357
279	211	6	68	26	364	74
280	400	24	175	74	67	339
281	407	294	250	65	449	424
282	279	395	196	4	73	338
283	308	454	114	62	294	337
284	332	236	239	76	129	185
285	191	142	83	26	242	164
286	137	56	109	69	186	192
287	68	141	424	95	94	40
288	386	382	212	18	165	218
289	132	237	68	89	440	333
290	279	311	101	34	233	426
291	132	7	200	53	395	95
292	227	68	116	47	172	276
293	152	68	134	3	433	273
294	342	331	115	13	266	352
295	277	346	10	14	184	301
296	104	55	450	41	163	385
297	428	72	392	89	138	285
298	62	47	339	59	197	214
299	33	457	356	29	196	35
300	95	32	456	10	389	206
301	52	298	295	56	329	69
302	86	221	441	35	374	76
303	336	114	104	2	82	250
304	445	437	204	5	329	321
305	207	112	281	13	144	477
306	116	211	99	71	176	345
307	218	322	444	87	271	208
308	184	218	310	2	172	270
309	458	163	282	10	196	22
310	302	468	71	77	43	294
311	96	167	464	2	215	189
312	243	272	166	26	26	327
313	225	315	467	19	24	478
314	15	432	226	16	350	423
315	201	384	137	25	66	37
316	313	381	198	52	33	129
317	82	364	15	43	319	360
318	464	430	198	61	273	367
319	459	277	474	25	345	162
320	136	187	115	21	462	343
321	429	423	141	25	86	49
322	358	26	236	23	447	406
323	460	43	13	39	205	472
324	74	305	367	95	127	228
325	322	191	336	1	33	328
326	310	367	314	91	419	479
327	11	253	320	18	257	401
328	371	341	242	81	474	57
329	172	353	423	95	206	198
330	186	4	111	4	244	409
331	323	47	122	52	102	431
332	52	191	246	4	222	367
333	147	269	433	89	240	213
334	223	411	295	25	310	130
335	473	207	239	1	137	213
336	148	412	302	14	436	319
337	110	175	56	6	34	212
338	63	382	81	26	185	160
339	197	343	210	33	112	360
340	242	248	31	38	468	404
341	462	408	477	54	49	237
342	5	48	371	90	396	116
343	114	164	32	52	77	288
344	310	243	15	35	396	370
345	156	299	312	11	135	77
346	300	394	339	87	391	283
347	331	260	374	37	256	459
348	77	22	123	63	179	286
349	378	339	438	47	455	348
350	429	405	274	6	256	46
351	94	365	425	67	218	264
352	52	454	441	6	36	274
353	473	170	339	48	358	198
354	168	314	80	53	437	191
355	136	356	393	24	430	331
356	59	462	431	57	293	71
357	425	140	200	85	442	467
358	280	263	312	7	364	291
359	40	457	392	40	232	146
360	119	290	389	60	239	172
361	349	203	75	84	340	448
362	215	407	60	28	275	225
363	91	64	304	88	251	375
364	354	32	348	37	366	230
365	445	110	75	69	171	163
366	408	144	453	18	98	309
367	31	390	158	1	304	457
368	152	297	382	38	7	199
369	389	315	459	66	16	274
370	2	190	361	46	298	76
371	72	186	66	18	2	315
372	170	429	222	39	437	253
373	108	381	303	56	376	86
374	476	20	297	19	235	452
375	475	451	195	15	357	411
376	268	138	282	44	100	301
377	102	201	137	29	438	262
378	163	232	285	86	281	262
379	365	60	41	91	427	267
380	304	395	326	13	166	186
381	238	167	368	77	228	73
382	273	22	213	40	40	177
383	218	126	221	23	320	443
384	407	108	175	63	149	226
385	235	213	106	3	72	144
386	95	242	80	12	357	44
387	195	173	219	12	364	67
388	172	178	150	47	24	427
389	54	410	156	33	425	250
390	230	321	455	7	339	295
391	118	269	318	54	218	337
392	315	469	200	84	286	311
393	469	405	117	37	253	83
394	290	133	462	12	195	414
395	275	59	472	61	27	406
396	187	360	388	39	300	303
397	32	71	459	38	358	330
398	107	240	96	59	96	57
399	23	232	24	33	190	302
400	313	444	124	58	415	115
401	82	94	9	51	80	84
402	74	104	216	47	124	97
403	434	84	20	38	48	215
404	383	118	381	2	127	115
405	75	57	171	72	406	425
406	359	189	143	43	336	165
407	124	150	154	72	114	286
408	315	107	40	21	55	175
409	152	194	293	49	367	381
410	304	277	426	41	131	373
411	480	187	105	50	415	181
412	26	149	292	86	461	225
413	370	368	169	89	143	327
414	178	227	340	88	43	107
415	364	406	118	53	223	321
416	107	131	64	49	229	80
417	419	432	205	48	286	197
418	384	424	255	60	347	102
419	143	155	222	33	425	127
420	255	77	55	21	154	253
421	262	176	474	66	356	232
422	126	256	473	7	100	150
423	187	208	284	42	245	42
424	38	295	68	59	305	201
425	144	157	43	39	92	365
426	322	155	271	47	448	149
427	125	359	386	12	121	334
428	450	380	289	78	8	26
429	456	474	89	83	64	272
430	106	43	321	79	449	360
431	307	134	171	66	425	91
432	218	456	14	84	132	407
433	280	311	150	33	17	43
434	38	82	204	69	347	82
435	398	422	426	58	411	191
436	160	298	152	66	67	358
437	258	133	13	35	63	301
438	440	88	339	83	4	361
439	403	44	133	18	459	447
440	232	96	470	6	346	167
441	409	201	424	70	386	151
442	377	281	23	32	319	477
443	258	267	432	5	93	324
444	176	44	224	16	90	392
445	178	279	205	2	413	183
446	311	279	113	10	57	348
447	459	268	189	59	383	343
448	337	412	188	51	130	53
449	18	281	60	66	60	80
450	165	191	28	1	321	36
451	376	415	127	40	480	12
452	318	96	28	32	25	149
453	306	86	20	72	49	460
454	448	83	64	62	478	457
455	89	254	411	90	325	387
456	421	259	113	45	394	80
457	403	466	450	20	456	262
458	217	229	459	52	63	166
459	250	262	303	72	359	479
460	76	60	104	92	138	457
461	433	424	149	90	98	430
462	44	452	238	81	308	480
463	139	257	101	61	385	398
464	314	460	11	60	58	126
465	226	66	76	73	4	203
466	98	252	181	79	449	126
467	154	64	373	62	181	154
468	301	375	230	78	270	451
469	274	402	287	40	343	75
470	402	308	478	65	22	56
471	391	294	103	63	365	29
472	1	291	159	63	454	290
473	42	430	89	8	3	163
474	108	63	238	93	101	393
475	390	86	37	35	37	272
476	142	68	81	24	404	206
477	171	310	406	24	429	457
478	338	122	94	87	233	351
479	338	438	85	34	313	441
480	184	446	117	61	181	173
481	118	50	64	63	361	432
482	58	276	249	45	189	135
483	336	474	292	16	470	131
484	81	421	284	20	446	331
485	278	314	453	83	310	276
486	381	56	234	89	203	41
487	151	412	220	69	196	467
488	413	442	90	35	151	463
489	218	5	390	40	235	195
490	84	293	281	35	199	143
491	26	38	206	32	404	230
492	229	373	80	77	37	98
493	420	260	12	14	226	217
494	235	336	359	75	96	320
495	187	354	76	16	155	346
496	82	448	165	29	101	66
497	109	312	422	26	376	380
498	418	174	443	3	273	428
499	69	189	8	33	418	443
500	173	188	246	47	96	437
501	355	152	16	88	125	172
502	197	409	101	5	347	253
503	210	155	35	26	17	186
504	351	302	320	2	114	296
505	201	470	128	70	453	338
506	173	53	247	35	136	370
507	13	398	181	38	119	21
508	353	89	88	39	307	48
509	100	454	323	74	150	344
510	23	198	113	94	354	123
511	403	94	122	89	441	151
512	188	228	352	48	437	318
513	56	319	158	19	435	70
514	471	10	267	4	340	141
515	332	334	386	32	299	6
516	275	295	107	87	60	431
517	112	289	205	85	314	74
518	126	426	269	74	150	12
519	281	233	218	14	91	419
520	416	342	79	45	178	461
521	162	382	30	34	299	95
522	62	303	379	38	351	104
523	117	337	257	21	28	480
524	419	412	406	75	17	437
525	346	180	90	63	355	193
526	462	422	154	39	376	103
527	422	410	21	84	166	325
528	141	359	169	22	390	147
529	321	302	457	93	96	209
530	389	87	47	88	329	384
531	9	246	188	6	341	352
532	360	20	199	52	31	114
533	262	254	111	60	132	457
534	323	144	293	45	13	388
535	348	435	359	83	280	443
536	73	108	401	3	211	71
537	173	241	247	12	270	416
538	101	101	299	3	52	344
539	244	232	83	78	271	132
540	277	152	452	81	203	134
541	25	416	189	6	386	90
542	478	479	402	8	450	417
543	165	401	46	49	166	235
544	479	187	310	24	419	49
545	376	441	449	31	361	127
546	160	182	321	8	259	183
547	89	376	224	88	358	66
548	226	204	197	34	123	292
549	193	249	169	48	461	159
550	327	197	163	90	274	357
551	151	382	208	82	478	383
552	298	478	428	12	34	395
553	43	430	215	5	288	434
554	469	306	440	13	410	123
555	223	344	171	23	378	292
556	51	447	319	52	78	374
557	132	62	122	20	267	292
558	299	436	229	8	25	463
559	131	97	439	62	221	364
560	63	41	278	70	61	3
561	94	228	338	87	182	307
562	188	235	86	36	22	146
563	316	216	34	58	344	361
564	41	81	273	77	355	155
565	137	241	63	38	93	277
566	293	439	223	8	81	444
567	265	75	136	6	474	299
568	153	73	103	9	70	173
569	83	327	309	42	1	264
570	226	424	217	73	32	166
571	316	154	89	45	469	290
572	124	309	41	16	56	392
573	321	130	122	87	306	315
574	281	318	376	35	243	160
575	454	69	1	56	280	36
576	144	359	64	45	121	239
577	207	212	364	53	19	372
578	203	357	304	48	439	189
579	421	154	310	57	463	72
580	247	104	38	37	417	384
581	231	478	3	74	289	226
582	226	170	9	28	136	4
583	397	3	356	23	297	208
584	466	477	428	17	334	176
585	75	380	12	72	84	55
586	387	139	182	41	157	286
587	228	106	287	23	418	129
588	419	244	180	93	118	351
589	417	331	184	42	213	71
590	46	45	470	94	190	369
591	439	304	395	19	375	319
592	207	360	184	66	324	181
593	220	332	205	7	325	480
594	465	291	11	11	214	153
595	313	201	61	69	24	63
596	353	319	386	12	422	66
597	423	312	419	8	366	46
598	102	13	414	58	246	306
599	127	91	178	94	407	171
600	365	224	2	96	257	123
601	132	87	310	18	243	274
602	77	406	328	4	328	48
603	196	20	447	16	363	232
604	101	219	468	2	11	306
605	24	113	225	82	389	410
606	67	209	312	16	337	208
607	352	105	301	22	146	459
608	430	380	300	66	320	477
609	106	467	107	53	104	393
610	268	263	226	85	127	291
611	444	259	194	86	281	322
612	149	26	98	87	403	327
613	237	323	331	2	89	122
614	159	213	213	41	118	266
615	461	57	200	26	440	284
616	73	396	453	20	274	391
617	464	126	428	92	90	63
618	271	145	336	65	240	132
619	451	66	14	2	464	311
620	148	461	443	69	428	454
621	41	436	345	90	452	241
622	186	42	27	10	44	340
623	81	303	106	89	73	345
624	333	473	83	49	205	136
625	12	222	89	89	3	302
626	451	164	122	4	52	292
627	24	352	34	41	448	364
628	349	101	34	18	173	61
629	237	476	442	27	270	229
630	364	268	309	19	375	104
631	468	389	373	82	26	111
632	296	213	115	66	425	379
633	467	285	100	92	355	139
634	289	475	363	22	452	204
635	64	50	98	15	444	15
636	305	242	121	69	22	423
637	94	239	375	15	90	56
638	347	102	125	32	433	130
639	150	435	35	95	283	6
640	352	45	130	26	222	164
641	110	275	186	78	367	150
642	99	355	217	40	382	339
643	238	389	384	35	437	371
644	78	254	97	36	10	94
645	372	6	400	72	31	427
646	223	2	438	37	380	366
647	272	465	295	85	96	307
648	214	153	389	65	375	470
649	431	281	25	70	420	29
650	429	304	6	88	118	316
651	224	67	83	37	263	473
652	166	189	238	51	273	195
653	92	410	253	87	48	368
654	234	65	399	30	116	406
655	231	45	256	16	233	332
656	264	151	73	28	258	406
657	183	107	140	79	132	224
658	225	290	370	64	176	261
659	470	130	44	69	405	414
660	204	159	462	44	47	358
661	175	328	291	50	129	393
662	410	324	441	16	446	234
663	151	290	459	14	324	476
664	138	28	56	75	286	93
665	133	155	264	2	300	299
666	170	387	94	94	302	325
667	281	377	445	64	353	131
668	278	357	308	59	383	329
669	170	381	59	21	200	356
670	2	163	292	83	28	252
671	475	455	255	42	271	353
672	306	55	325	79	400	279
673	330	252	252	91	234	418
674	462	318	413	1	293	328
675	78	32	149	57	387	87
676	435	163	360	11	296	98
677	189	170	192	42	240	162
678	299	329	137	40	80	149
679	184	135	438	39	193	368
680	125	162	169	84	442	242
681	312	374	265	23	122	438
682	265	310	92	30	81	129
683	250	71	10	93	49	377
684	99	229	158	83	132	294
685	52	407	270	74	351	125
686	298	11	104	42	434	60
687	188	425	131	70	22	295
688	329	384	339	16	469	366
689	365	208	318	49	355	68
690	378	164	449	27	309	478
691	198	21	10	58	328	152
692	298	424	338	62	461	41
693	396	383	417	3	299	437
694	14	480	120	87	187	296
695	435	115	105	96	416	204
696	349	10	286	66	396	318
697	375	312	385	7	2	16
698	195	411	388	93	381	399
699	439	47	17	50	109	315
700	96	315	196	94	446	151
701	343	54	41	63	315	214
702	281	339	456	61	347	268
703	275	335	369	27	264	348
704	273	178	165	68	136	202
705	206	63	477	57	22	33
706	104	336	331	8	69	75
707	153	287	61	57	220	139
708	136	40	184	19	32	291
709	179	307	40	4	59	423
710	337	209	14	17	68	309
711	38	423	1	9	221	164
712	189	129	170	93	27	427
713	390	238	313	7	298	272
714	228	83	391	93	123	96
715	235	378	10	72	149	94
716	139	134	245	1	341	376
717	1	207	393	37	307	132
718	80	476	228	3	409	132
719	184	304	111	61	16	450
720	329	173	16	23	364	452
721	245	430	124	44	102	407
722	116	235	36	24	20	83
723	249	384	174	18	216	169
724	223	166	325	76	408	81
725	152	365	140	94	86	469
726	456	175	301	30	390	267
727	293	450	227	76	114	155
728	241	240	417	27	388	86
729	332	233	400	28	468	11
730	266	136	460	10	371	24
731	156	376	55	51	261	133
732	296	271	282	12	405	181
733	275	344	319	80	477	22
734	63	350	114	40	74	234
735	405	245	469	25	250	462
736	448	249	337	24	86	35
737	165	478	438	5	310	338
738	474	44	444	63	146	224
739	250	369	323	67	318	18
740	34	96	90	20	398	370
741	299	318	411	55	270	470
742	396	378	297	38	397	374
743	179	192	113	68	400	53
744	171	411	68	26	301	433
745	122	221	378	68	250	193
746	314	66	173	33	374	184
747	101	245	209	86	101	480
748	122	347	379	8	39	356
749	454	331	434	65	429	438
750	132	79	458	42	131	141
751	329	19	118	84	371	207
752	412	477	426	42	227	94
753	327	409	222	40	295	245
754	333	195	151	43	116	52
755	143	108	453	9	291	339
756	364	145	70	77	225	10
757	319	127	149	74	254	358
758	98	458	233	4	473	184
759	338	452	334	89	174	414
760	126	331	465	69	211	216
761	276	281	318	47	98	2
762	463	320	89	14	414	384
763	166	263	326	55	73	367
764	105	338	442	43	217	341
765	120	60	251	96	454	438
766	234	359	248	40	191	474
767	373	48	117	28	298	50
768	209	109	46	19	9	386
769	126	125	337	50	128	99
770	325	352	466	18	311	74
771	207	8	376	50	255	373
772	395	271	161	81	148	320
773	314	102	381	2	367	170
774	435	291	352	77	348	251
775	28	108	291	14	15	459
776	381	258	262	96	101	61
777	69	169	90	64	219	131
778	313	403	105	54	468	457
779	79	249	339	72	321	242
780	59	352	247	50	462	263
781	219	164	148	42	306	245
782	108	480	267	37	20	22
783	147	401	370	84	390	420
784	288	466	138	33	15	366
785	163	224	371	81	415	241
786	177	325	23	15	88	201
787	65	156	92	55	348	313
788	231	266	122	54	479	136
789	26	69	71	78	409	106
790	431	214	106	64	323	466
791	62	91	181	8	137	368
792	54	127	108	52	480	411
793	121	276	25	74	56	46
794	114	334	22	83	337	237
795	401	200	63	84	309	232
796	480	13	67	27	258	142
797	395	173	8	7	294	108
798	355	283	153	72	188	322
799	224	370	32	61	284	268
800	380	378	116	4	143	349
801	210	388	372	93	85	102
802	365	59	309	41	448	277
803	438	382	180	55	28	384
804	179	377	447	59	261	132
805	79	31	200	77	33	23
806	288	432	68	80	125	235
807	303	358	365	45	350	180
808	278	237	232	74	7	125
809	389	154	95	47	433	98
810	439	37	16	72	13	411
811	263	38	31	47	288	217
812	473	75	14	4	410	455
813	96	382	320	6	196	156
814	4	5	151	49	382	53
815	256	229	59	43	426	127
816	258	320	111	90	472	63
817	144	317	261	70	371	91
818	308	389	162	49	465	203
819	120	73	445	76	58	350
820	37	109	254	95	265	138
821	345	315	344	22	253	156
822	350	122	37	84	354	33
823	87	455	246	37	345	252
824	109	44	281	19	165	83
825	425	192	189	21	93	13
826	252	116	2	70	240	30
827	264	218	392	8	81	383
828	38	440	347	79	244	342
829	360	18	132	22	12	439
830	470	388	145	43	441	51
831	457	57	324	49	340	131
832	311	320	23	38	371	104
833	258	470	453	16	157	82
834	215	131	280	91	140	159
835	241	326	94	78	333	308
836	72	92	17	74	210	22
837	376	27	5	13	281	249
838	292	157	62	72	109	336
839	210	16	308	47	191	205
840	37	91	334	47	221	28
841	278	50	115	61	458	259
842	153	113	213	45	455	85
843	392	218	226	32	92	39
844	29	363	162	32	447	130
845	325	70	63	14	163	367
846	188	391	38	53	434	179
847	88	52	134	24	167	444
848	384	182	117	88	459	452
849	462	394	409	71	185	103
850	472	416	325	96	371	2
851	257	408	216	61	134	96
852	187	480	410	95	256	394
853	238	3	176	32	102	273
854	129	439	23	11	393	36
855	124	470	439	69	309	351
856	447	311	373	5	282	211
857	70	142	56	56	397	286
858	180	463	378	71	425	73
859	358	41	204	94	135	257
860	137	367	71	70	443	173
861	331	440	293	79	243	238
862	24	290	42	7	51	440
863	87	432	292	78	129	206
864	108	314	177	94	418	470
865	143	234	462	4	15	137
866	287	276	277	56	300	223
867	387	34	48	71	204	191
868	262	71	217	44	317	425
869	469	270	465	23	399	50
870	122	158	425	79	12	387
871	268	197	268	73	421	452
872	24	59	78	45	265	343
873	451	368	370	52	211	375
874	286	266	128	90	287	8
875	303	106	343	14	195	83
876	193	280	352	19	450	229
877	460	318	461	10	220	206
878	192	292	431	28	101	9
879	15	479	26	24	216	253
880	45	109	336	13	145	148
881	279	27	221	21	274	77
882	135	39	75	39	34	314
883	6	128	446	69	62	347
884	169	208	257	24	137	432
885	129	25	177	93	367	453
886	390	228	11	3	244	165
887	404	258	18	83	213	440
888	20	183	258	27	9	133
889	333	160	22	22	57	159
890	89	218	228	3	23	379
891	136	100	448	14	200	15
892	178	337	150	44	476	25
893	265	55	134	44	403	312
894	294	46	230	71	161	325
895	20	224	426	6	418	7
896	377	77	4	45	54	479
897	395	454	325	65	98	162
898	130	271	134	47	82	433
899	270	285	148	61	422	191
900	145	320	51	83	400	55
901	137	9	157	39	178	146
902	35	300	48	3	448	33
903	44	330	54	68	407	370
904	71	461	182	95	463	180
905	373	357	85	24	322	141
906	40	342	184	53	216	209
907	257	323	268	52	79	322
908	438	401	49	54	184	119
909	166	244	351	64	58	191
910	68	266	124	31	68	336
911	136	161	425	1	19	28
912	218	81	318	48	433	265
913	197	349	254	5	246	26
914	361	225	231	87	112	40
915	243	118	349	11	438	479
916	67	307	185	35	256	371
917	72	340	442	41	3	63
918	325	124	206	79	66	410
919	143	70	150	73	230	412
920	42	233	430	55	437	152
921	260	89	88	63	210	7
922	233	274	62	71	218	127
923	36	412	146	41	94	130
924	206	100	126	2	49	209
925	155	110	320	83	26	300
926	183	461	388	40	158	35
927	387	243	413	38	41	430
928	128	276	66	10	227	59
929	12	80	147	55	26	398
930	379	311	152	14	311	316
931	301	440	456	4	226	117
932	108	162	89	74	227	300
933	57	423	341	54	479	134
934	356	54	365	78	441	469
935	210	228	397	21	358	185
936	259	236	317	13	67	248
937	478	447	96	95	281	198
938	404	73	384	45	336	64
939	353	28	314	64	344	399
940	120	443	375	86	36	109
941	315	61	158	8	69	225
942	401	452	238	52	225	454
943	199	263	291	87	408	479
944	291	165	157	65	37	380
945	461	59	217	56	40	253
946	167	357	297	9	459	346
947	260	416	298	91	114	81
948	217	336	43	55	90	204
949	442	394	422	53	148	324
950	313	454	29	39	28	329
951	196	15	380	81	73	440
952	195	66	227	10	438	58
953	134	26	454	33	364	259
954	294	302	354	6	422	449
955	364	69	63	55	167	27
956	373	335	449	69	441	463
957	445	137	301	63	179	107
958	448	262	326	58	26	327
959	140	180	246	7	113	256
960	318	104	401	18	281	247
961	277	479	473	76	10	307
962	157	478	396	87	391	476
963	18	147	158	23	435	246
964	333	237	253	79	359	437
965	389	199	255	54	276	330
966	181	253	73	57	273	342
967	144	245	193	16	410	63
968	445	286	20	80	350	88
969	211	387	249	40	392	97
970	403	151	11	62	355	260
971	377	21	455	85	461	253
972	263	259	451	20	148	230
973	262	291	285	82	201	477
974	344	23	340	57	102	244
975	80	253	129	53	382	34
976	374	328	176	11	361	257
977	394	66	158	9	79	296
978	451	232	17	90	382	269
979	199	284	46	7	177	149
980	165	199	300	57	273	437
981	313	446	297	69	465	466
982	88	192	213	92	275	17
983	331	64	360	69	29	32
984	202	160	146	10	84	144
985	259	75	263	87	167	207
986	443	461	256	50	47	173
987	9	444	429	85	364	284
988	307	319	404	54	420	150
989	100	377	184	35	185	176
990	58	431	219	88	370	191
991	316	99	467	45	432	355
992	384	279	156	51	7	457
993	250	139	196	51	351	309
994	347	25	384	79	160	248
995	293	29	246	3	128	349
996	69	315	204	87	431	82
997	115	324	438	59	440	123
998	65	282	339	78	310	173
999	206	464	221	26	429	418
1000	47	326	433	41	440	109
1001	73	226	267	94	316	204
1002	428	277	436	47	303	139
1003	194	102	379	77	223	47
1004	121	359	178	75	472	374
1005	99	479	137	31	24	341
1006	28	131	38	80	15	229
1007	159	257	99	63	475	115
1008	420	450	97	2	331	71
1009	210	3	391	63	185	318
1010	39	121	311	90	71	97
1011	263	133	26	64	444	180
1012	238	40	178	2	1	155
1013	423	435	115	27	7	436
1014	390	270	155	70	105	49
1015	334	383	151	3	288	146
1016	59	303	270	78	460	289
1017	273	272	203	75	138	65
1018	254	43	7	11	479	302
1019	419	469	182	10	457	374
1020	247	101	13	78	469	42
1021	259	8	385	14	92	455
1022	398	19	65	25	463	294
1023	416	22	389	82	64	330
1024	261	142	297	14	299	13
1025	71	328	455	61	394	370
1026	476	278	391	57	9	299
1027	106	303	69	7	181	274
1028	24	222	307	24	307	118
1029	459	480	154	12	208	198
1030	470	233	403	57	464	254
1031	274	108	389	45	139	134
1032	334	380	407	79	80	58
1033	5	479	344	57	168	323
1034	239	370	269	27	173	274
1035	403	102	102	70	409	128
1036	59	423	192	9	257	161
1037	328	210	35	74	36	91
1038	43	376	42	89	37	454
1039	172	55	233	93	32	329
1040	388	344	420	76	472	296
1041	429	217	135	85	305	263
1042	382	188	256	33	49	1
1043	337	170	7	10	87	127
1044	241	226	352	34	435	362
1045	186	7	74	50	339	448
1046	7	1	20	79	185	395
1047	42	394	402	74	28	35
1048	169	232	362	48	403	215
1049	336	108	54	39	144	434
1050	134	236	69	44	457	454
1051	49	74	79	95	440	94
1052	127	315	334	74	194	378
1053	183	178	45	68	72	478
1054	200	33	217	96	304	115
1055	323	14	34	82	442	54
1056	454	69	83	62	408	83
1057	398	40	28	49	318	179
1058	369	131	447	72	233	305
1059	361	364	243	75	470	37
1060	210	105	122	49	140	262
1061	392	297	99	67	350	69
1062	322	353	369	8	46	387
1063	320	157	5	30	140	246
1064	438	175	39	52	307	345
1065	294	142	124	86	2	155
1066	187	300	168	61	102	381
1067	408	378	160	39	220	359
1068	254	361	11	68	331	160
1069	298	231	413	7	190	118
1070	207	114	74	9	351	456
1071	202	369	393	66	13	264
1072	400	207	466	83	302	70
1073	333	14	360	1	125	165
1074	404	145	25	69	425	168
1075	166	312	59	42	167	187
1076	32	64	416	32	417	234
1077	334	410	64	10	463	373
1078	293	97	456	44	406	297
1079	338	456	77	5	57	343
1080	447	50	191	46	399	104
1081	411	378	78	95	436	306
1082	414	188	115	22	133	267
1083	233	108	52	25	469	384
1084	373	27	215	47	253	337
1085	230	445	18	61	250	344
1086	247	122	51	58	417	452
1087	282	445	282	32	164	283
1088	313	468	330	93	254	468
1089	368	275	163	96	399	380
1090	197	292	214	74	128	198
1091	425	382	151	31	78	295
1092	194	262	315	69	46	236
1093	374	467	115	20	283	296
1094	33	478	184	36	187	465
1095	67	341	70	47	53	275
1096	435	53	463	84	433	477
1097	387	18	339	64	160	259
1098	60	78	394	81	392	107
1099	103	75	241	56	134	183
1100	27	99	105	95	52	276
1101	350	246	405	90	211	137
1102	140	85	86	1	406	104
1103	402	28	240	1	413	312
1104	51	298	398	90	383	115
1105	38	25	459	26	20	344
1106	300	332	212	29	479	233
1107	209	353	214	17	67	190
1108	313	420	432	15	149	163
1109	34	170	333	79	398	308
1110	295	378	124	49	422	81
1111	355	459	157	58	345	257
1112	306	467	368	96	93	158
1113	2	204	248	31	278	341
1114	261	106	395	25	194	38
1115	182	249	132	86	233	44
1116	419	419	453	69	105	278
1117	442	2	449	84	97	100
1118	425	416	256	1	135	207
1119	117	277	256	24	391	268
1120	223	335	27	85	202	207
1121	342	128	45	6	463	98
1122	43	284	460	34	54	367
1123	377	346	229	12	433	13
1124	269	232	80	41	111	464
1125	2	479	117	96	118	401
1126	37	179	11	19	228	263
1127	39	267	152	38	20	269
1128	388	191	442	68	422	95
1129	153	312	12	49	279	76
1130	453	26	342	30	242	31
1131	77	153	408	66	118	193
1132	377	45	436	5	107	156
1133	386	282	356	10	89	319
1134	46	55	296	79	146	210
1135	244	420	444	74	278	239
1136	216	32	186	33	193	354
1137	137	164	50	10	224	39
1138	56	169	27	47	21	260
1139	119	405	389	69	359	222
1140	407	475	355	62	425	386
1141	3	170	250	57	260	41
1142	46	212	202	65	303	170
1143	48	50	279	60	60	410
1144	191	253	456	38	444	247
1145	235	278	388	74	203	177
1146	227	265	447	93	172	105
1147	322	444	297	86	42	193
1148	342	137	480	59	237	340
1149	225	316	324	47	403	428
1150	346	158	146	1	57	339
1151	119	318	457	6	209	226
1152	458	50	99	2	291	250
1153	228	43	460	95	96	379
1154	270	165	145	6	106	480
1155	23	129	201	33	350	51
1156	219	115	461	45	367	25
1157	188	243	46	61	312	178
1158	233	338	233	51	166	166
1159	54	151	108	47	278	328
1160	308	159	144	86	463	204
1161	428	310	2	74	270	16
1162	141	343	396	79	170	31
1163	178	244	462	24	203	24
1164	464	57	65	81	391	263
1165	219	319	77	67	427	417
1166	204	110	237	16	46	126
1167	337	98	187	65	264	250
1168	388	121	174	82	23	178
1169	456	60	191	57	145	53
1170	460	402	460	68	85	310
1171	406	335	37	58	262	146
1172	300	335	215	5	365	104
1173	194	365	241	7	420	229
1174	459	444	19	2	433	99
1175	57	473	52	88	104	139
1176	369	244	15	94	251	186
1177	281	460	459	90	298	338
1178	305	171	281	94	80	58
1179	478	378	395	18	248	434
1180	479	45	415	52	438	331
1181	398	276	204	38	154	9
1182	195	122	71	5	15	69
1183	34	239	219	87	5	151
1184	15	206	59	94	254	448
1185	450	5	340	93	84	243
1186	308	184	213	38	269	131
1187	99	117	354	81	333	232
1188	452	2	319	30	305	59
1189	135	69	129	42	475	407
1190	305	376	92	49	2	174
1191	226	88	333	29	208	419
1192	208	32	244	80	205	407
1193	439	215	161	46	256	386
1194	395	419	149	50	187	392
1195	371	450	359	1	115	433
1196	336	377	423	32	25	91
1197	324	473	329	5	168	424
1198	377	48	217	12	447	194
1199	179	266	357	67	184	363
1200	414	464	18	10	199	59
1201	103	270	191	22	389	376
1202	256	222	474	57	245	95
1203	164	23	67	31	322	419
1204	5	111	404	85	184	322
1205	448	150	283	77	289	396
1206	157	450	20	39	68	329
1207	18	469	231	95	232	314
1208	268	91	85	1	66	441
1209	441	160	154	93	472	17
1210	176	51	279	17	453	333
1211	270	26	67	2	434	130
1212	389	231	364	74	150	227
1213	408	324	2	35	221	67
1214	277	304	314	1	14	154
1215	452	350	229	36	221	407
1216	280	174	295	42	243	97
1217	5	181	376	90	361	395
1218	91	39	340	49	303	191
1219	32	104	334	79	221	411
1220	284	308	125	61	3	401
1221	103	375	87	94	41	221
1222	198	18	186	33	375	241
1223	122	336	99	39	216	63
1224	474	473	70	78	17	245
1225	346	56	220	57	248	315
1226	338	321	368	92	166	31
1227	448	125	146	28	16	288
1228	24	18	311	48	43	3
1229	188	280	241	76	419	474
1230	4	110	147	32	130	370
1231	422	321	414	38	355	71
1232	416	135	154	84	236	188
1233	251	227	463	89	259	285
1234	406	155	457	17	298	384
1235	479	461	313	95	55	424
1236	249	200	216	10	381	224
1237	290	473	91	51	337	321
1238	100	127	240	76	178	61
1239	287	330	468	14	394	70
1240	367	229	307	71	479	330
1241	134	471	458	22	313	156
1242	11	293	77	53	69	308
1243	150	300	414	24	261	400
1244	60	383	272	85	71	336
1245	21	461	41	9	227	359
1246	314	231	475	38	67	215
1247	60	36	96	31	54	350
1248	117	42	110	93	234	141
1249	204	188	46	78	460	93
1250	52	446	298	65	66	135
1251	457	136	405	30	9	40
1252	165	316	317	71	217	270
1253	140	65	147	66	382	40
1254	78	168	328	16	427	25
1255	413	302	65	7	283	354
1256	427	328	310	17	244	344
1257	97	7	423	53	462	96
1258	33	93	182	88	327	336
1259	351	380	340	21	264	47
1260	53	318	251	82	294	1
1261	326	301	111	22	443	138
1262	472	57	4	35	392	18
1263	355	431	89	61	307	103
1264	474	428	303	37	82	342
1265	3	212	200	17	68	35
1266	41	191	33	2	395	433
1267	22	150	467	14	85	286
1268	224	202	286	64	144	48
1269	48	197	89	15	85	410
1270	461	470	347	2	352	254
1271	191	151	349	82	349	412
1272	238	429	398	26	242	394
1273	167	270	317	19	480	62
1274	58	203	474	62	161	3
1275	141	289	423	18	227	474
1276	268	266	476	86	115	243
1277	408	137	125	4	68	251
1278	69	331	37	6	260	448
1279	332	67	22	38	136	5
1280	127	295	356	91	79	159
1281	197	292	408	92	294	341
1282	244	207	112	86	57	265
1283	118	158	203	48	45	79
1284	472	41	19	79	59	147
1285	397	367	52	56	86	265
1286	88	408	294	18	291	388
1287	362	371	151	84	376	355
1288	437	126	8	49	326	145
1289	320	154	31	71	391	204
1290	445	241	308	22	152	442
1291	380	331	449	74	156	182
1292	9	400	293	47	346	423
1293	113	34	425	2	340	413
1294	205	219	457	51	317	443
1295	16	8	464	88	47	77
1296	390	345	223	29	256	359
1297	292	266	1	54	60	376
1298	324	115	87	71	33	218
1299	418	257	273	14	114	130
1300	280	303	179	88	352	426
1301	428	66	302	4	91	321
1302	27	325	407	10	246	468
1303	369	229	353	45	58	163
1304	379	421	157	44	155	298
1305	61	250	421	92	11	466
1306	339	105	281	5	131	184
1307	403	258	435	89	204	62
1308	3	36	364	24	455	370
1309	464	63	182	90	71	53
1310	308	367	127	33	11	148
1311	296	411	35	42	433	259
1312	113	168	309	11	253	71
1313	457	266	115	32	307	137
1314	374	202	44	96	290	462
1315	132	46	63	20	357	48
1316	435	237	122	52	296	371
1317	345	323	190	47	127	189
1318	109	10	84	47	341	184
1319	346	261	82	68	141	282
1320	320	91	57	95	245	415
1321	138	28	276	5	127	361
1322	375	406	30	6	349	57
1323	410	73	435	87	383	479
1324	398	176	224	55	357	382
1325	360	215	335	71	273	431
1326	285	22	465	5	137	120
1327	135	469	252	71	326	352
1328	392	397	142	59	421	172
1329	16	190	312	22	412	336
1330	431	177	289	21	135	61
1331	103	391	172	75	308	210
1332	232	303	340	82	168	384
1333	171	122	343	63	181	357
1334	47	465	276	5	354	76
1335	107	447	410	94	88	478
1336	148	391	438	62	23	299
1337	198	40	173	45	298	89
1338	186	331	370	47	307	319
1339	467	76	302	95	183	8
1340	323	30	472	4	285	219
1341	131	269	294	17	140	108
1342	250	196	381	85	293	36
1343	206	56	106	84	162	413
1344	419	107	205	5	269	57
1345	188	466	459	87	424	432
1346	296	93	3	71	367	162
1347	265	137	407	80	408	419
1348	15	102	449	61	359	52
1349	412	391	406	56	251	387
1350	265	381	471	75	55	219
1351	137	186	339	69	19	72
1352	312	107	432	77	470	199
1353	341	57	346	14	411	451
1354	209	418	427	36	448	71
1355	384	227	9	68	249	155
1356	294	460	413	96	224	424
1357	106	240	88	13	460	169
1358	270	80	469	62	245	92
1359	179	200	152	85	392	351
1360	378	344	312	56	37	378
1361	280	463	471	73	119	61
1362	5	327	392	46	59	446
1363	185	464	335	71	148	76
1364	80	109	387	50	174	176
1365	72	439	190	2	240	31
1366	46	344	311	10	235	152
1367	264	43	238	61	129	163
1368	304	62	224	75	357	471
1369	2	109	187	62	444	88
1370	158	318	395	6	447	130
1371	331	34	423	48	185	80
1372	243	170	308	79	219	368
1373	89	436	423	23	138	443
1374	193	293	121	92	312	396
1375	301	295	373	35	19	109
1376	251	421	101	65	344	471
1377	309	435	32	23	176	312
1378	345	306	385	9	57	233
1379	26	178	73	53	173	2
1380	229	195	156	48	160	76
1381	269	352	60	26	432	480
1382	458	434	449	80	245	321
1383	476	52	39	19	472	53
1384	414	473	469	25	166	294
1385	84	438	253	91	27	198
1386	64	20	47	67	337	79
1387	434	232	463	89	285	450
1388	291	132	77	24	142	199
1389	430	264	456	80	303	206
1390	9	24	296	81	59	185
1391	449	272	106	76	309	220
1392	91	429	218	13	282	192
1393	23	99	273	39	131	149
1394	452	384	351	34	366	431
1395	284	345	57	43	416	104
1396	259	365	337	46	148	403
1397	94	307	302	73	228	158
1398	233	306	96	90	141	344
1399	169	44	104	17	347	428
1400	139	202	15	40	130	474
1401	459	477	263	76	19	42
1402	321	231	364	75	107	141
1403	361	32	470	9	465	330
1404	197	323	33	12	133	186
1405	249	174	250	82	416	434
1406	218	144	210	64	39	374
1407	184	33	318	30	105	400
1408	4	446	63	22	43	250
1409	152	194	307	94	65	170
1410	466	90	119	94	286	26
1411	315	123	213	80	413	21
1412	10	4	266	51	144	191
1413	358	256	296	57	267	279
1414	302	198	283	83	266	202
1415	340	126	466	91	57	66
1416	188	228	453	30	63	378
1417	192	464	429	49	359	71
1418	120	435	471	6	363	358
1419	135	170	106	23	172	65
1420	70	145	479	91	447	4
1421	87	223	264	25	457	23
1422	92	73	22	23	90	206
1423	110	402	312	75	320	87
1424	119	407	177	10	5	290
1425	221	329	281	64	89	178
1426	427	462	44	39	77	169
1427	94	104	348	43	112	226
1428	411	138	277	55	475	210
1429	462	203	330	53	38	223
1430	28	375	441	54	251	26
1431	167	239	79	80	122	287
1432	264	29	396	61	393	309
1433	215	312	399	13	255	196
1434	378	17	261	24	118	1
1435	341	190	373	4	242	287
1436	282	154	123	5	301	175
1437	382	44	424	75	60	260
1438	428	472	91	33	295	233
1439	31	127	201	23	241	41
1440	142	207	64	43	469	292
1441	43	112	50	86	51	352
1442	406	347	242	90	299	114
1443	418	219	339	50	205	327
1444	6	443	146	15	56	463
1445	248	367	97	45	146	77
1446	179	12	163	77	462	43
1447	428	361	42	42	275	363
1448	62	14	55	22	241	457
1449	475	300	426	79	184	29
1450	333	142	237	25	413	321
1451	323	47	131	46	42	139
1452	235	211	462	20	280	340
1453	202	372	213	79	73	322
1454	176	11	367	49	302	327
1455	11	173	149	88	154	450
1456	298	214	80	18	456	89
1457	45	237	334	64	128	242
1458	460	339	402	91	225	188
1459	9	114	378	19	383	179
1460	231	260	184	35	123	48
1461	385	411	24	45	271	139
1462	253	290	465	10	36	124
1463	450	434	180	17	424	330
1464	306	242	151	84	180	414
1465	113	388	117	37	7	334
1466	38	68	417	33	409	182
1467	20	118	9	37	317	284
1468	434	423	346	74	349	428
1469	224	417	68	85	13	311
1470	391	208	445	15	368	380
1471	25	258	385	12	304	100
1472	239	21	13	59	87	459
1473	131	446	446	36	257	257
1474	349	462	331	74	337	387
1475	352	141	9	72	159	331
1476	34	306	390	28	355	250
1477	226	39	291	86	197	125
1478	195	421	80	25	235	414
1479	378	296	231	23	224	388
1480	185	260	471	74	162	395
1481	64	111	304	12	407	49
1482	289	439	283	33	9	357
1483	23	94	247	72	305	427
1484	113	439	419	14	71	430
1485	144	78	186	92	424	164
1486	125	292	5	90	288	130
1487	42	266	121	78	441	24
1488	441	233	397	45	242	89
1489	135	480	411	67	106	424
1490	427	166	305	3	389	397
1491	319	338	318	13	128	2
1492	130	464	479	60	449	138
1493	314	108	59	60	434	335
1494	9	179	242	17	382	257
1495	16	13	461	8	82	298
1496	2	237	40	19	82	231
1497	107	237	477	64	464	224
1498	74	28	312	10	291	322
1499	411	171	277	7	62	172
1500	83	430	322	24	345	189
1501	413	180	13	79	139	174
1502	273	428	288	39	215	42
1503	312	361	232	35	352	149
1504	399	270	319	23	372	400
1505	178	377	212	73	82	359
1506	31	369	459	42	174	186
1507	9	160	84	38	317	49
1508	85	456	283	83	216	302
1509	167	279	94	77	241	176
1510	314	443	205	30	348	338
1511	376	284	238	13	433	298
1512	141	444	105	87	435	78
1513	361	461	51	87	31	366
1514	335	169	373	58	151	226
1515	191	231	183	66	67	176
1516	168	203	107	90	414	386
1517	50	197	124	51	16	277
1518	313	180	6	44	299	117
1519	235	400	153	72	162	348
1520	265	4	443	80	419	111
1521	131	451	250	74	239	246
1522	358	338	234	70	197	373
1523	235	118	76	39	287	76
1524	388	456	23	10	398	472
1525	478	242	202	20	248	26
1526	10	171	4	76	81	88
1527	419	463	50	27	132	36
1528	39	243	463	88	85	255
1529	354	5	223	53	335	27
1530	138	86	233	30	56	459
1531	324	357	134	81	260	90
1532	32	360	435	5	246	372
1533	406	422	114	38	360	272
1534	291	75	159	23	189	357
1535	176	189	249	87	137	246
1536	322	10	27	59	136	397
1537	410	332	8	51	151	34
1538	322	338	217	73	14	178
1539	355	82	120	76	72	188
1540	38	478	260	28	206	364
1541	22	173	459	49	80	17
1542	147	89	98	7	429	61
1543	166	418	80	18	395	463
1544	105	250	419	50	117	297
1545	91	412	169	93	183	159
1546	286	289	359	3	2	136
1547	187	357	367	72	62	31
1548	180	12	262	55	261	246
1549	326	424	213	36	440	426
1550	305	122	209	69	313	441
1551	473	54	28	39	340	257
1552	430	89	105	13	386	330
1553	444	78	302	52	292	96
1554	471	328	286	78	413	180
1555	102	464	132	26	103	323
1556	348	340	398	6	174	140
1557	401	259	280	2	394	416
1558	413	133	337	88	405	28
1559	259	466	372	25	427	206
1560	75	99	467	83	336	128
1561	100	403	342	82	240	397
1562	55	176	224	83	198	179
1563	147	297	317	76	468	343
1564	24	462	84	23	385	124
1565	284	177	17	60	288	443
1566	235	291	100	27	144	461
1567	232	311	101	25	287	209
1568	240	474	463	49	151	59
1569	229	268	68	81	263	134
1570	202	335	298	86	3	331
1571	356	380	438	54	113	249
1572	60	79	379	25	64	80
1573	397	220	196	59	336	131
1574	442	76	182	77	139	382
1575	45	322	95	81	348	100
1576	54	224	242	1	18	278
1577	421	23	220	39	148	273
1578	404	53	242	30	241	222
1579	53	242	290	29	142	387
1580	343	190	359	71	352	210
1581	30	418	85	56	97	253
1582	338	273	480	76	294	386
1583	108	154	1	5	397	217
1584	97	241	168	79	2	187
1585	262	324	437	62	265	152
1586	357	213	379	91	431	282
1587	212	102	289	19	394	367
1588	282	429	416	25	480	184
1589	444	126	154	79	273	67
1590	153	391	1	92	92	172
1591	304	285	442	21	254	298
1592	425	152	90	91	317	163
1593	5	304	395	26	3	193
1594	290	473	180	62	468	458
1595	188	70	278	77	359	416
1596	443	164	204	1	401	404
1597	269	403	194	84	251	70
1598	1	432	381	6	420	32
1599	137	73	279	37	113	400
1600	433	231	100	62	181	69
1601	69	263	241	86	315	248
1602	269	38	249	90	296	228
1603	180	105	403	34	121	241
1604	238	258	185	34	17	463
1605	444	35	259	78	42	189
1606	202	329	223	91	10	13
1607	112	89	5	10	175	214
1608	130	330	364	44	192	136
1609	12	39	167	76	255	82
1610	398	216	242	57	355	334
1611	445	447	176	62	156	162
1612	52	160	21	87	191	386
1613	381	198	80	21	105	21
1614	267	364	167	33	195	213
1615	68	446	221	52	30	421
1616	87	331	316	34	335	185
1617	130	432	274	62	473	383
1618	392	261	275	65	182	320
1619	418	254	426	9	465	444
1620	384	408	291	20	169	335
1621	383	118	88	71	139	159
1622	352	8	467	70	274	164
1623	441	167	205	49	434	344
1624	370	209	346	46	284	391
1625	298	126	382	26	89	11
1626	217	266	221	83	402	352
1627	377	391	152	22	260	175
1628	300	139	465	45	25	133
1629	192	182	33	31	446	93
1630	409	160	475	44	133	234
1631	389	268	131	71	356	161
1632	438	364	357	61	381	41
1633	216	13	471	96	222	276
1634	135	275	295	83	416	455
1635	32	454	393	52	11	340
1636	9	73	259	76	210	149
1637	208	230	139	85	131	232
1638	160	167	314	92	282	400
1639	34	449	273	85	320	5
1640	163	20	176	66	381	212
1641	56	252	284	61	118	346
1642	402	94	131	34	158	171
1643	159	424	300	88	480	399
1644	68	84	139	3	374	145
1645	370	441	157	79	54	131
1646	343	422	335	38	25	60
1647	412	359	456	93	2	214
1648	11	63	47	27	215	78
1649	387	306	172	38	374	71
1650	223	230	190	82	147	256
1651	408	283	406	39	472	400
1652	277	95	430	80	218	376
1653	263	47	157	32	385	170
1654	250	55	432	53	278	407
1655	384	360	424	29	294	192
1656	354	289	307	20	106	362
1657	320	443	323	80	39	191
1658	161	135	436	56	401	156
1659	165	222	108	52	239	127
1660	331	343	316	73	47	368
1661	168	435	355	37	454	121
1662	129	60	296	63	384	111
1663	113	106	407	65	438	39
1664	168	274	197	85	178	149
1665	116	151	297	15	265	13
1666	244	419	383	81	16	389
1667	254	271	298	24	477	325
1668	243	158	156	86	34	454
1669	458	342	350	96	30	35
1670	287	441	293	90	396	68
1671	44	299	337	24	447	183
1672	246	297	385	11	154	461
1673	346	307	317	63	301	113
1674	160	185	411	49	355	55
1675	284	245	2	13	453	109
1676	187	358	246	86	355	227
1677	131	115	35	61	203	367
1678	146	369	114	27	133	302
1679	61	95	213	49	197	325
1680	230	412	248	40	321	29
1681	396	40	475	33	397	70
1682	230	394	300	70	127	139
1683	278	206	123	25	17	328
1684	225	63	110	47	444	350
1685	338	259	334	65	284	367
1686	89	154	168	68	165	106
1687	347	426	424	4	146	467
1688	120	268	322	80	114	233
1689	461	239	393	83	224	442
1690	83	464	97	11	106	215
1691	469	190	307	10	248	185
1692	144	453	203	35	121	383
1693	203	351	275	31	254	86
1694	104	272	239	56	187	390
1695	385	49	174	25	106	325
1696	453	34	328	77	447	5
1697	253	100	412	96	281	446
1698	55	446	182	24	362	372
1699	29	50	446	96	98	186
1700	432	261	269	42	214	33
1701	362	44	251	12	12	188
1702	192	300	352	49	218	236
1703	335	465	414	40	183	231
1704	204	102	423	11	213	176
1705	227	245	256	47	397	469
1706	230	134	125	5	203	346
1707	151	245	137	86	305	25
1708	374	185	150	26	406	89
1709	32	208	450	87	291	171
1710	185	401	258	56	3	163
1711	183	421	403	9	10	34
1712	50	82	188	52	157	56
1713	244	155	378	50	6	273
1714	419	244	221	42	79	121
1715	22	137	451	18	403	410
1716	299	467	254	14	220	91
1717	105	98	183	26	148	4
1718	82	171	310	85	63	406
1719	123	168	241	6	466	254
1720	157	348	16	39	167	99
1721	230	151	249	37	418	292
1722	353	268	90	84	281	294
1723	388	182	446	84	371	152
1724	148	395	248	59	394	297
1725	274	321	427	49	331	314
1726	84	183	71	29	444	336
1727	449	305	254	38	27	182
1728	478	95	58	52	361	403
1729	378	245	220	8	17	283
1730	452	300	341	74	364	114
1731	70	152	387	28	240	422
1732	226	86	176	53	94	431
1733	322	72	81	47	465	412
1734	171	142	395	36	159	217
1735	115	412	171	46	16	210
1736	166	75	192	17	341	80
1737	367	344	73	84	338	421
1738	48	456	468	75	406	402
1739	298	63	391	50	108	102
1740	34	53	159	85	31	56
1741	293	428	88	22	65	93
1742	212	191	460	62	387	317
1743	263	420	175	93	418	295
1744	391	230	461	49	418	183
1745	67	147	178	88	121	215
1746	402	350	373	17	442	269
1747	201	401	269	9	447	446
1748	90	426	397	13	463	453
1749	478	6	397	41	56	464
1750	69	77	78	61	223	267
1751	350	158	98	56	442	99
1752	224	129	102	40	277	35
1753	127	25	219	76	424	65
1754	190	107	457	41	368	73
1755	26	371	312	88	262	351
1756	212	334	477	65	259	53
1757	205	343	469	75	240	83
1758	417	465	136	93	46	303
1759	198	38	326	54	400	46
1760	31	158	439	30	213	369
1761	241	164	293	94	40	222
1762	168	438	145	64	351	65
1763	455	181	452	54	119	397
1764	308	380	216	42	424	183
1765	164	32	440	83	152	330
1766	464	33	334	14	366	266
1767	303	202	115	16	60	69
1768	99	347	469	8	448	426
1769	26	419	43	88	460	471
1770	49	65	64	87	413	439
1771	342	8	187	83	24	1
1772	469	213	420	23	468	350
1773	107	190	95	32	354	369
1774	114	24	340	23	15	312
1775	178	244	150	96	474	60
1776	230	334	161	45	322	284
1777	392	104	192	7	119	353
1778	458	341	167	92	101	189
1779	181	207	97	60	333	392
1780	65	328	98	24	244	49
1781	12	54	317	5	298	464
1782	12	236	109	86	394	405
1783	231	228	374	50	158	89
1784	164	352	44	61	332	214
1785	73	114	463	71	141	325
1786	237	323	299	1	405	60
1787	448	87	383	58	395	235
1788	390	77	317	62	326	174
1789	59	71	217	91	120	35
1790	168	476	309	82	186	427
1791	233	39	59	96	415	250
1792	303	41	355	59	389	28
1793	92	467	387	70	302	243
1794	106	354	311	7	136	345
1795	100	469	469	45	446	331
1796	158	402	58	22	45	74
1797	328	396	128	90	248	123
1798	121	131	29	1	324	41
1799	278	14	121	28	37	339
1800	227	473	215	56	162	377
1801	297	217	148	66	191	42
1802	372	363	344	27	29	448
1803	465	52	132	12	92	476
1804	141	342	421	51	61	321
1805	164	19	153	24	413	162
1806	321	151	93	25	55	112
1807	125	23	177	1	89	435
1808	419	54	233	48	107	195
1809	373	168	255	37	52	325
1810	450	222	111	60	420	472
1811	428	179	280	38	199	212
1812	449	278	334	58	336	408
1813	268	328	188	77	374	440
1814	455	18	470	40	115	437
1815	434	408	354	54	60	373
1816	355	466	174	30	360	419
1817	98	143	342	29	300	382
1818	258	464	28	48	200	213
1819	229	181	21	54	322	381
1820	87	428	395	22	349	412
1821	136	269	179	74	173	89
1822	106	260	436	7	78	365
1823	308	47	414	5	2	7
1824	336	336	143	3	304	369
1825	350	370	121	13	347	90
1826	44	290	91	31	281	393
1827	399	91	33	82	99	1
1828	25	273	17	21	263	409
1829	58	403	465	49	445	403
1830	240	70	99	28	390	468
1831	264	59	473	27	45	263
1832	21	56	466	24	104	462
1833	124	33	372	5	146	266
1834	19	229	195	58	227	347
1835	381	364	380	26	357	364
1836	177	262	133	80	424	289
1837	170	398	331	86	112	25
1838	435	223	473	47	76	309
1839	72	54	136	28	197	57
1840	134	46	399	17	113	29
1841	314	256	404	14	297	342
1842	24	103	409	40	209	246
1843	241	6	308	39	368	336
1844	303	354	160	9	260	460
1845	398	9	462	53	122	431
1846	58	370	214	58	28	340
1847	120	310	122	45	215	331
1848	2	29	110	96	359	417
1849	435	138	376	90	77	199
1850	440	372	152	27	24	457
1851	278	145	57	67	28	148
1852	343	205	184	29	25	230
1853	199	230	406	1	355	136
1854	455	435	395	85	27	470
1855	136	195	441	62	119	200
1856	252	265	381	25	304	128
1857	439	54	382	94	10	248
1858	103	313	326	49	470	331
1859	243	253	59	10	186	232
1860	241	460	35	60	276	316
1861	246	230	157	6	29	187
1862	296	13	377	68	210	71
1863	228	479	375	20	234	378
1864	175	281	276	64	182	475
1865	264	472	417	52	279	107
1866	216	438	106	3	439	311
1867	85	451	49	32	177	116
1868	246	457	267	9	290	419
1869	376	331	404	5	36	278
1870	465	476	98	81	138	296
1871	213	285	151	30	167	22
1872	333	222	390	6	369	10
1873	93	94	131	11	400	186
1874	193	476	307	42	266	58
1875	158	413	57	25	407	378
1876	201	392	76	34	325	310
1877	305	414	72	86	134	189
1878	295	124	196	2	66	379
1879	185	466	263	3	271	212
1880	161	438	365	5	165	331
1881	365	206	458	91	74	287
1882	50	460	90	28	303	250
1883	234	237	445	82	17	98
1884	391	327	255	95	129	291
1885	57	268	309	61	199	317
1886	376	392	348	75	464	438
1887	102	169	110	44	181	74
1888	331	379	131	53	318	376
1889	229	157	459	25	473	10
1890	284	145	426	19	27	21
1891	411	358	431	91	34	429
1892	124	75	347	84	431	309
1893	97	379	370	9	271	139
1894	24	307	345	52	92	264
1895	340	249	258	48	2	381
1896	199	78	234	35	353	404
1897	169	255	286	69	304	247
1898	345	321	235	61	154	85
1899	284	351	294	36	369	239
1900	290	455	70	14	186	63
1901	185	214	268	10	235	218
1902	392	397	300	75	186	193
1903	472	134	38	7	327	398
1904	477	143	110	14	185	78
1905	167	139	415	57	175	202
1906	317	77	398	76	121	400
1907	96	425	234	3	243	219
1908	119	11	304	7	194	32
1909	363	473	282	41	152	48
1910	17	299	80	53	316	114
1911	111	384	69	41	362	191
1912	219	259	415	15	290	142
1913	415	179	81	44	257	309
1914	274	279	57	93	160	53
1915	290	261	348	47	452	348
1916	195	343	389	11	93	470
1917	186	418	423	41	327	428
1918	312	76	272	83	236	242
1919	77	278	70	38	216	119
1920	254	80	329	44	42	77
1921	238	278	462	79	179	249
1922	400	377	395	51	474	445
1923	66	413	373	64	186	18
1924	443	140	54	69	413	465
1925	471	250	9	45	241	386
1926	225	117	17	84	172	5
1927	399	329	78	9	82	403
1928	149	90	48	39	170	269
1929	93	377	416	11	444	313
1930	380	231	223	74	428	71
1931	402	275	282	60	24	319
1932	58	189	11	22	286	20
1933	387	296	242	71	359	379
1934	19	402	451	3	375	30
1935	90	383	307	90	174	127
1936	26	21	246	78	293	205
1937	382	383	264	33	239	392
1938	75	95	246	26	4	244
1939	402	61	199	14	230	136
1940	125	43	442	49	450	466
1941	275	377	399	13	159	275
1942	358	469	419	88	398	184
1943	260	352	358	54	304	375
1944	231	438	19	34	127	243
1945	14	351	71	56	181	31
1946	380	93	51	33	336	195
1947	271	198	148	53	335	161
1948	359	57	461	22	408	464
1949	303	23	19	15	31	93
1950	50	265	91	49	146	137
1951	443	282	344	40	175	249
1952	414	52	294	78	219	93
1953	380	255	223	64	18	355
1954	219	298	25	44	120	191
1955	458	346	60	7	426	376
1956	358	324	325	7	433	284
1957	425	473	443	3	272	264
1958	75	22	169	37	444	108
1959	319	181	194	16	450	170
1960	121	251	107	29	436	428
1961	462	3	155	20	443	403
1962	460	457	469	26	183	287
1963	397	343	155	64	345	162
1964	150	443	33	95	264	281
1965	137	203	17	42	8	45
1966	20	435	200	50	85	105
1967	137	425	39	67	471	297
1968	82	372	390	25	128	434
1969	318	108	260	66	373	450
1970	450	321	379	21	243	219
1971	102	279	91	51	391	9
1972	248	349	387	75	398	391
1973	232	358	257	70	313	356
1974	320	30	19	35	207	178
1975	216	297	263	71	408	355
1976	202	374	11	2	398	324
1977	264	3	298	30	47	362
1978	273	242	406	93	80	21
1979	453	250	456	61	55	302
1980	135	49	13	35	132	109
1981	343	242	306	50	460	234
1982	286	291	77	89	455	279
1983	106	10	203	1	136	64
1984	247	336	229	61	231	296
1985	26	214	138	25	201	385
1986	312	126	112	61	107	344
1987	13	5	85	74	263	344
1988	183	326	346	67	96	270
1989	137	125	98	33	373	445
1990	160	434	21	59	253	321
1991	79	33	457	22	110	341
1992	359	196	330	24	409	426
1993	265	266	416	57	54	304
1994	183	302	95	44	62	205
1995	378	339	97	91	201	159
1996	76	304	202	20	52	427
1997	349	244	408	50	187	296
1998	54	114	55	83	244	226
1999	344	411	150	57	430	173
[truncated: 48,001 more rows]
