# Supplementary material for: Binary Restrictive Threshold Method for Item Exposure Control in Cognitive Diagnostic Computerized Adaptive Testing
Source: Front Psychol. 2021 Aug 5;12:517155. doi: 10.3389/fpsyg.2021.517155 (PMC8374050; doi:10.3389/fpsyg.2021.517155)
Supplement: Supplementary file 1 [file Data_Sheet_1.ZIP › Item-usage_RRUM_6_40.csv]

	PWKL	RP	RT	SDBS	Random	HART
1	13	297	326	32	291	347
2	121	421	28	49	91	129
3	100	161	279	91	38	297
4	343	59	137	68	27	8
5	248	166	44	10	93	243
6	225	288	284	50	308	148
7	333	292	366	46	275	153
8	142	276	262	67	369	254
9	119	375	162	9	157	450
10	332	357	147	47	138	369
11	136	446	11	50	119	186
12	332	215	216	44	300	114
13	304	367	58	62	177	426
14	243	428	222	14	118	480
15	157	470	87	13	320	256
16	116	203	197	68	203	461
17	386	18	307	51	269	426
18	298	30	169	41	380	1
19	126	17	429	41	378	97
20	292	454	477	93	23	90
21	217	311	220	26	412	244
22	185	54	19	74	224	52
23	47	429	214	9	356	293
24	141	406	49	32	370	9
25	285	309	467	4	383	424
26	89	306	84	65	4	395
27	82	118	271	42	134	451
28	139	366	427	26	23	247
29	181	172	23	13	65	241
30	323	7	189	85	390	432
31	5	161	318	21	344	285
32	201	146	477	89	18	128
33	118	215	119	64	20	53
34	74	349	298	23	318	290
35	257	444	74	26	62	441
36	437	246	354	39	125	330
37	224	417	52	44	139	5
38	65	8	268	81	46	416
39	158	179	360	74	53	319
40	459	309	238	20	113	452
41	444	176	389	39	229	408
42	377	26	102	33	398	49
43	431	268	352	54	53	408
44	241	66	160	74	91	100
45	156	363	140	31	230	250
46	312	121	352	25	21	315
47	461	350	460	95	208	353
48	156	222	135	70	441	9
49	410	191	109	27	114	129
50	282	161	282	89	182	129
51	150	176	255	32	277	454
52	378	430	205	68	94	79
53	169	111	42	9	458	329
54	272	113	4	59	312	123
55	166	34	121	94	64	282
56	425	260	337	8	405	19
57	332	111	99	91	414	234
58	158	167	238	93	229	344
59	394	33	133	15	353	156
60	324	480	379	30	472	100
61	180	368	282	26	134	338
62	333	228	158	10	414	320
63	134	306	439	38	456	192
64	143	163	110	6	25	346
65	196	59	289	64	38	407
66	128	460	150	78	163	216
67	95	421	300	52	326	96
68	42	185	272	29	171	345
69	43	52	177	50	87	216
70	309	34	344	4	478	280
71	446	245	3	47	149	44
72	455	200	12	44	60	220
73	102	200	358	41	269	380
74	152	220	107	67	439	127
75	300	323	412	88	274	119
76	170	315	448	89	57	425
77	39	430	64	54	197	20
78	41	57	362	21	137	109
79	100	214	89	35	324	157
80	479	123	309	8	39	153
81	233	404	149	5	194	140
82	32	178	285	10	115	249
83	42	118	338	76	44	378
84	449	188	265	38	477	477
85	228	27	226	68	53	334
86	61	332	226	59	243	300
87	459	444	83	9	143	335
88	398	39	261	3	290	193
89	58	105	382	41	118	291
90	21	464	277	18	333	248
91	245	122	386	46	295	65
92	310	426	90	15	183	182
93	68	188	385	89	473	16
94	65	26	193	76	77	150
95	359	62	69	96	239	238
96	357	311	91	87	181	400
97	185	360	106	68	449	454
98	240	445	174	37	210	437
99	243	300	79	6	197	222
100	368	150	288	48	235	136
101	253	193	351	27	306	219
102	321	232	397	7	442	470
103	383	324	65	87	375	406
104	26	80	473	47	93	306
105	392	249	351	9	302	43
106	111	174	306	27	147	70
107	124	202	92	39	308	263
108	312	168	13	28	81	238
109	440	475	298	39	417	2
110	278	123	18	95	70	425
111	473	480	407	92	386	360
112	169	225	461	40	214	8
113	205	75	272	10	476	182
114	468	231	138	46	184	221
115	251	165	196	76	359	17
116	245	346	398	6	455	357
117	298	234	9	53	420	297
118	18	212	371	56	91	38
119	364	474	6	18	436	206
120	8	93	362	58	36	41
121	304	441	70	40	28	304
122	441	293	250	42	63	145
123	3	326	98	37	236	70
124	283	203	387	1	329	136
125	89	23	473	46	157	293
126	210	51	252	74	370	319
127	84	232	96	77	74	143
128	328	94	177	28	340	284
129	219	220	398	11	105	186
130	410	130	323	65	475	136
131	404	31	51	34	283	77
132	127	175	360	51	165	162
133	184	285	152	41	135	370
134	385	474	207	10	193	130
135	78	388	303	69	21	468
136	23	1	278	11	50	135
137	225	224	342	82	145	7
138	370	285	95	38	237	257
139	468	16	240	38	195	316
140	114	336	436	75	342	129
141	235	290	129	41	67	8
142	161	384	474	45	434	101
143	448	279	235	31	148	423
144	131	211	465	88	186	73
145	221	23	197	10	411	180
146	128	332	217	65	148	201
147	159	254	51	48	461	292
148	447	393	168	40	298	473
149	111	276	307	45	370	364
150	423	30	277	10	104	69
151	376	177	285	4	418	305
152	473	413	195	20	358	191
153	127	43	56	3	119	232
154	303	198	23	74	300	2
155	406	398	36	21	110	101
156	127	113	437	70	127	157
157	393	50	179	20	274	416
158	165	177	480	17	49	79
159	343	254	94	49	116	173
160	259	244	259	48	107	157
161	384	336	186	51	45	171
162	270	159	363	16	133	47
163	189	162	480	92	45	378
164	476	225	434	42	289	170
165	328	142	263	69	133	392
166	100	202	144	56	116	29
167	430	235	204	70	264	17
168	315	15	20	89	52	17
169	76	316	49	21	344	448
170	39	237	14	51	469	50
171	199	172	309	75	303	297
172	187	34	357	44	360	260
173	369	412	86	69	84	456
174	180	181	6	92	37	26
175	432	203	377	55	183	160
176	476	410	418	7	62	450
177	330	359	84	24	262	359
178	93	304	65	58	112	394
179	230	353	140	96	386	230
180	385	477	39	19	372	384
181	129	288	409	70	168	104
182	39	233	18	86	110	206
183	236	349	389	37	405	158
184	353	315	370	21	287	424
185	208	279	100	77	35	313
186	256	420	219	50	219	106
187	427	430	99	20	76	365
188	371	24	105	89	134	86
189	34	237	470	94	360	175
190	28	337	468	12	255	187
191	380	228	308	30	263	120
192	290	338	90	37	193	408
193	72	316	3	68	291	395
194	479	121	69	94	181	217
195	60	6	348	47	265	202
196	109	184	217	20	330	6
197	267	146	290	14	224	123
198	106	23	480	74	3	77
199	95	476	46	39	387	68
200	214	323	58	79	395	349
201	307	281	295	73	457	171
202	36	408	255	6	341	27
203	406	418	143	67	277	212
204	473	115	331	34	373	415
205	352	359	277	30	382	392
206	84	292	110	16	253	208
207	406	383	79	18	388	440
208	20	377	147	49	465	247
209	244	452	179	76	404	54
210	113	126	314	32	346	118
211	70	107	46	15	189	323
212	256	133	55	60	196	393
213	5	297	409	21	307	438
214	286	188	400	49	135	177
215	476	124	417	72	317	54
216	59	309	34	81	382	177
217	366	183	438	67	332	35
218	63	213	40	46	71	136
219	5	184	42	64	53	385
220	260	112	181	35	170	44
221	178	236	386	92	410	329
222	177	71	139	40	240	114
223	121	20	350	31	325	23
224	91	219	158	66	92	359
225	194	240	140	14	281	251
226	478	372	157	4	316	207
227	366	431	326	19	362	173
228	60	454	30	61	131	47
229	296	211	50	6	18	470
230	100	417	26	38	9	161
231	245	153	433	67	188	43
232	220	356	368	94	349	463
233	85	374	300	72	36	200
234	175	291	188	66	331	18
235	242	462	326	37	399	72
236	132	157	191	89	136	390
237	111	26	73	86	183	452
238	188	380	113	92	22	346
239	184	157	475	47	127	180
240	113	16	329	11	98	19
241	247	463	385	63	203	209
242	93	351	477	77	271	165
243	182	129	419	45	105	141
244	348	163	305	74	476	304
245	288	439	60	90	458	282
246	380	475	230	2	417	218
247	167	322	345	34	248	238
248	45	214	477	8	336	232
249	151	201	133	81	430	30
250	82	350	4	61	378	297
251	245	93	454	87	428	65
252	201	203	70	54	416	416
253	292	445	446	46	16	235
254	330	26	348	43	138	285
255	140	80	321	76	413	425
256	428	443	352	92	359	75
257	41	66	447	81	262	370
258	272	398	421	60	241	245
259	421	9	235	38	26	283
260	123	62	236	90	113	250
261	320	367	383	20	43	123
262	422	305	49	68	80	323
263	248	328	15	94	154	88
264	257	379	149	91	102	375
265	3	222	267	53	277	253
266	468	72	46	70	203	478
267	378	161	237	1	64	9
268	341	342	290	20	142	445
269	71	475	241	45	208	351
270	464	174	82	56	222	433
271	465	62	212	15	240	365
272	463	359	47	6	339	320
273	21	23	47	10	393	234
274	455	362	207	26	283	97
275	192	426	171	44	42	257
276	23	13	235	51	162	4
277	129	178	7	21	177	115
278	385	360	7	57	72	295
279	322	143	222	45	156	371
280	42	175	70	73	320	83
281	418	151	160	72	432	205
282	22	171	10	41	333	177
283	407	16	298	12	389	395
284	443	327	180	13	28	288
285	231	56	196	46	280	461
286	469	24	285	61	279	322
287	274	366	73	85	123	18
288	333	232	4	81	189	305
289	9	75	344	10	75	297
290	77	380	167	38	7	290
291	437	169	247	37	174	424
292	276	79	338	49	436	477
293	337	195	37	6	266	232
294	322	229	48	56	294	444
295	41	457	317	14	427	80
296	331	81	425	57	465	242
297	269	318	443	45	388	104
298	379	97	372	66	339	137
299	45	15	409	27	192	247
300	445	268	171	7	84	434
301	317	270	230	88	357	467
302	459	320	254	46	197	398
303	344	431	204	56	330	284
304	459	469	227	89	37	359
305	31	288	329	69	192	204
306	345	138	328	5	166	82
307	20	297	134	85	386	33
308	379	403	250	54	142	417
309	160	275	106	2	338	117
310	425	426	173	80	258	117
311	303	450	57	83	273	378
312	198	400	169	89	454	85
313	191	107	90	43	71	355
314	249	411	32	11	349	47
315	307	154	127	28	384	338
316	467	146	372	49	227	237
317	422	97	42	50	290	174
318	232	145	169	29	222	308
319	45	261	76	86	343	464
320	165	312	90	36	375	50
321	407	476	234	80	191	105
322	401	25	205	65	401	58
323	113	389	108	80	214	404
324	389	233	415	78	28	184
325	65	332	474	7	125	176
326	3	344	431	38	183	144
327	323	457	54	13	269	344
328	2	128	330	64	467	166
329	474	413	238	93	105	139
330	176	271	167	27	410	137
331	133	287	449	53	287	415
332	333	390	406	84	198	411
333	87	391	166	37	456	459
334	147	338	354	66	252	192
335	432	216	9	35	403	95
336	101	372	443	76	350	473
337	319	129	169	48	393	277
338	27	163	443	13	432	178
339	65	360	4	60	126	275
340	175	374	20	7	164	4
341	269	43	275	47	163	150
342	280	231	290	33	177	37
343	15	360	184	49	186	167
344	118	316	244	18	198	206
345	293	448	73	89	430	376
346	447	155	53	11	439	424
347	157	272	463	69	388	206
348	72	469	343	45	213	136
349	383	131	207	5	343	401
350	79	318	80	79	73	168
351	283	251	274	6	152	148
352	417	85	342	81	449	88
353	12	466	8	31	468	50
354	1	94	419	45	445	397
355	91	81	141	37	156	155
356	19	99	249	11	72	175
357	266	174	460	64	194	163
358	369	383	45	74	204	343
359	220	345	292	67	147	175
360	337	448	113	52	302	308
361	438	132	83	74	332	94
362	222	467	326	43	362	176
363	274	167	140	68	179	473
364	106	163	64	44	366	225
365	287	401	9	14	463	218
366	50	353	385	58	48	379
367	291	456	277	90	38	44
368	303	158	98	47	392	39
369	223	404	274	43	36	7
370	447	263	476	58	52	347
371	7	187	343	57	106	450
372	78	5	280	40	415	239
373	197	368	275	7	103	354
374	28	55	344	32	399	396
375	106	378	325	88	61	339
376	193	155	371	44	249	248
377	69	473	47	77	193	294
378	94	3	434	57	208	334
379	470	398	177	57	452	73
380	343	144	314	25	213	92
381	106	475	301	73	338	283
382	466	109	89	19	208	13
383	166	86	254	5	404	151
384	434	446	420	23	134	110
385	295	300	54	90	319	111
386	38	16	29	33	75	419
387	435	375	148	9	466	337
388	462	353	248	46	261	216
389	277	231	335	13	51	198
390	350	430	428	29	310	285
391	99	5	152	36	371	395
392	48	106	80	80	245	300
393	232	59	327	42	294	460
394	196	202	83	49	194	152
395	451	84	163	62	334	316
396	3	256	442	94	402	109
397	104	367	132	21	354	206
398	30	360	468	51	439	235
399	40	306	256	43	72	209
400	109	447	85	17	314	11
401	331	425	244	48	216	79
402	451	265	231	61	19	223
403	342	333	342	65	206	185
404	134	256	163	42	371	110
405	383	409	43	89	401	61
406	316	254	120	36	133	453
407	64	135	167	65	363	412
408	365	440	69	96	163	261
409	241	379	426	4	175	437
410	298	386	193	3	6	20
411	360	424	114	9	337	335
412	161	296	26	12	216	306
413	26	197	283	85	456	454
414	58	72	118	46	218	419
415	206	432	283	33	177	107
416	178	215	273	49	321	26
417	127	427	440	62	61	479
418	55	256	436	36	329	387
419	138	234	157	61	23	460
420	212	445	475	60	364	80
421	136	252	437	4	257	314
422	99	102	165	31	298	332
423	220	441	380	61	431	396
424	330	170	45	54	359	299
425	370	62	61	41	64	55
426	201	247	212	50	102	389
427	219	35	262	10	179	470
428	302	338	43	25	249	461
429	5	103	414	50	247	89
430	239	422	290	50	262	422
431	72	420	154	58	91	363
432	165	161	447	49	61	286
433	375	194	176	14	374	343
434	398	443	51	17	331	104
435	406	159	184	64	300	421
436	102	42	326	27	447	449
437	239	223	145	25	479	48
438	232	73	365	22	270	376
439	250	119	417	51	247	135
440	24	473	83	74	26	49
441	303	302	125	75	189	194
442	31	473	113	60	66	244
443	268	283	459	23	276	17
444	102	468	53	2	187	321
445	58	62	108	45	328	105
446	334	326	60	50	465	382
447	5	62	216	25	315	466
448	244	188	3	15	230	289
449	469	224	143	57	39	333
450	476	120	117	73	477	317
451	44	107	464	73	147	162
452	1	347	387	1	150	361
453	79	389	369	16	23	3
454	372	70	85	65	75	464
455	128	62	267	4	22	147
456	364	283	322	2	356	424
457	345	35	13	3	468	184
458	260	158	30	83	80	361
459	331	246	119	80	88	156
460	68	289	393	32	466	56
461	246	125	313	71	318	296
462	269	474	302	64	206	437
463	65	78	394	68	376	453
464	183	42	82	63	313	227
465	447	263	357	2	63	386
466	4	477	429	38	217	378
467	116	77	13	75	63	387
468	211	473	479	56	357	294
469	291	255	1	89	225	217
470	198	432	446	62	105	19
471	365	392	181	20	161	214
472	445	278	289	10	170	112
473	423	364	99	17	269	316
474	216	260	154	10	159	136
475	429	66	127	16	242	219
476	244	462	308	96	263	328
477	338	33	220	49	182	401
478	66	322	32	64	314	342
479	251	28	122	69	325	94
480	464	279	168	18	236	142
481	97	231	46	39	243	283
482	227	274	225	55	17	122
483	201	26	180	93	221	40
484	407	462	395	90	390	103
485	414	105	222	22	164	192
486	433	232	36	37	48	140
487	361	141	218	60	226	72
488	325	93	427	57	357	422
489	244	428	87	58	146	301
490	55	187	273	29	85	438
491	360	407	112	17	256	450
492	376	396	204	17	164	93
493	88	329	367	53	368	271
494	422	474	110	89	117	132
495	47	283	202	67	227	477
496	418	130	354	42	295	101
497	32	264	433	89	303	342
498	285	108	432	90	163	326
499	256	288	191	6	233	258
500	64	295	110	92	101	3
501	370	284	231	59	145	429
502	365	61	305	1	114	420
503	302	208	420	54	362	331
504	76	31	470	70	347	342
505	52	298	419	53	301	260
506	461	410	339	79	365	304
507	184	348	231	72	117	61
508	338	255	145	91	134	480
509	463	83	225	32	51	94
510	368	446	194	87	259	330
511	106	383	112	43	450	295
512	329	472	86	8	339	337
513	261	380	392	48	158	370
514	306	307	29	33	284	172
515	125	228	46	89	454	424
516	475	122	128	3	432	172
517	327	136	3	47	307	458
518	290	230	331	5	157	233
519	393	309	406	14	259	200
520	337	112	93	31	98	466
521	119	304	374	65	55	146
522	185	27	2	13	359	269
523	462	214	258	87	317	260
524	35	236	443	54	86	339
525	106	425	137	95	366	357
526	229	187	282	21	99	413
527	442	244	344	17	122	11
528	376	276	126	53	312	291
529	238	250	324	93	212	9
530	462	352	461	43	422	34
531	455	77	290	75	117	151
532	344	477	197	74	433	383
533	63	185	346	68	141	180
534	475	154	32	70	158	138
535	440	120	277	33	356	260
536	55	464	150	84	52	248
537	480	39	317	27	167	10
538	299	218	233	11	220	146
539	17	356	54	92	130	312
540	135	2	130	58	94	8
541	230	469	105	96	238	38
542	419	293	218	14	105	321
543	403	295	293	93	29	163
544	85	108	246	44	345	2
545	7	283	392	21	315	11
546	385	351	447	73	104	131
547	89	169	371	56	406	181
548	460	377	465	13	273	353
549	163	287	385	57	381	350
550	105	458	55	29	112	398
551	429	100	200	90	424	219
552	21	429	45	71	20	381
553	362	378	210	68	157	32
554	229	40	285	86	168	480
555	144	480	430	31	333	9
556	59	65	24	78	37	97
557	328	177	399	5	448	377
558	450	475	242	25	43	474
559	30	295	329	65	197	344
560	319	127	109	88	117	25
561	364	350	169	20	108	450
562	462	473	338	35	60	185
563	94	119	30	37	230	201
564	151	124	139	83	40	234
565	420	326	15	49	148	149
566	145	105	93	76	270	290
567	102	174	398	54	404	280
568	394	72	32	43	65	125
569	15	66	383	66	292	54
570	191	241	15	85	412	116
571	54	68	349	17	149	179
572	18	142	465	49	372	320
573	70	85	474	16	138	16
574	442	440	144	86	242	399
575	322	362	431	28	379	130
576	233	48	434	62	171	221
577	292	203	82	51	386	336
578	27	266	420	82	119	211
579	343	33	276	81	435	387
580	383	1	452	55	451	195
581	119	80	15	7	110	339
582	150	359	275	62	452	164
583	306	270	168	43	70	75
584	308	277	312	50	56	172
585	288	289	238	40	424	137
586	249	442	290	20	123	41
587	110	262	301	94	149	184
588	284	208	26	61	277	45
589	289	252	407	51	31	181
590	395	35	277	10	303	291
591	348	23	213	71	392	303
592	105	260	1	91	50	314
593	226	441	276	91	153	61
594	440	294	394	85	85	470
595	260	40	150	17	196	192
596	334	418	391	88	92	48
597	462	21	63	24	176	234
598	277	444	15	38	72	23
599	294	447	31	20	108	364
600	230	61	374	46	44	459
601	375	244	230	2	365	165
602	326	99	136	41	76	210
603	231	333	255	13	331	114
604	123	24	389	20	368	391
605	94	426	301	53	130	43
606	10	309	359	28	179	46
607	386	372	374	5	100	158
608	402	310	265	74	434	295
609	39	331	130	47	311	242
610	281	269	304	62	409	9
611	183	41	456	6	358	359
612	210	466	218	76	87	64
613	208	179	180	83	54	142
614	461	165	72	17	149	379
615	401	171	468	45	65	196
616	106	356	324	19	473	421
617	91	246	286	53	286	58
618	58	336	309	50	459	239
619	417	48	349	82	216	226
620	327	172	473	39	238	128
621	408	123	292	77	147	99
622	39	263	210	35	471	111
623	363	217	281	92	296	281
624	264	371	346	24	113	290
625	54	215	277	83	25	384
626	298	43	434	34	167	410
627	356	148	253	72	231	114
628	173	109	30	78	273	275
629	401	182	224	37	386	320
630	255	388	178	48	340	43
631	119	345	453	12	183	75
632	318	19	9	32	363	225
633	48	122	458	25	171	163
634	234	250	470	37	412	381
635	66	452	182	2	425	21
636	214	276	264	38	474	466
637	279	389	445	79	215	71
638	180	426	341	29	160	71
639	17	211	106	82	30	437
640	454	408	246	38	174	271
641	77	327	439	9	369	180
642	96	238	165	20	239	373
643	266	238	270	53	316	244
644	301	57	114	68	277	335
645	69	465	227	65	424	316
646	204	372	98	27	350	402
647	310	176	61	31	387	453
648	144	63	423	32	204	48
649	476	255	80	53	65	266
650	110	296	4	91	81	353
651	222	16	80	41	310	130
652	135	92	75	69	328	322
653	294	166	9	31	338	149
654	234	468	474	10	478	171
655	21	190	387	48	57	291
656	299	220	149	78	21	255
657	98	374	235	8	323	167
658	110	327	115	30	286	82
659	359	323	317	55	250	255
660	318	55	474	23	106	233
661	50	307	389	10	410	51
662	465	4	24	81	418	7
663	69	49	66	13	185	201
664	34	345	314	86	166	85
665	462	152	346	40	219	443
666	89	128	467	80	138	378
667	217	343	149	31	13	196
668	52	347	178	50	372	461
669	234	111	341	15	285	388
670	176	78	265	76	240	193
671	406	270	429	12	295	21
672	111	337	267	56	7	246
673	453	273	254	52	453	130
674	172	395	443	15	312	231
675	452	412	301	52	383	221
676	355	319	56	96	315	199
677	104	265	458	44	197	196
678	180	94	444	65	151	203
679	142	148	29	50	54	23
680	271	53	105	53	462	432
681	222	25	406	6	11	322
682	50	424	229	95	160	279
683	154	125	438	91	56	109
684	84	390	146	5	117	313
685	469	438	234	30	278	95
686	352	13	391	9	368	236
687	356	114	350	47	307	333
688	112	412	130	49	95	270
689	277	479	107	59	477	64
690	386	82	238	57	271	76
691	128	21	97	32	53	89
692	409	380	213	70	306	249
693	123	184	102	44	211	3
694	151	30	419	18	217	377
695	196	149	400	9	99	275
696	294	240	134	63	452	219
697	110	478	45	36	250	198
698	99	4	230	75	209	239
699	476	465	413	2	359	433
700	168	421	295	9	280	271
701	349	350	100	35	429	26
702	156	476	450	94	259	265
703	314	103	201	26	111	302
704	256	244	467	15	64	127
705	395	172	204	9	119	416
706	197	400	151	38	203	405
707	137	456	113	35	346	199
708	244	156	192	7	61	309
709	87	34	54	75	338	250
710	168	74	97	32	443	108
711	413	387	204	88	161	368
712	298	49	416	73	191	51
713	413	459	120	64	169	78
714	380	94	88	67	460	408
715	139	17	465	18	162	460
716	316	43	248	70	399	96
717	143	306	181	60	216	411
718	368	69	158	85	85	325
719	372	289	479	51	437	20
720	413	455	95	79	196	31
721	460	315	255	43	194	255
722	152	392	200	29	85	296
723	357	135	88	32	401	249
724	240	124	260	87	214	103
725	435	395	362	75	235	278
726	422	40	330	39	73	81
727	477	147	111	47	236	240
728	98	206	407	18	49	371
729	392	217	61	74	398	152
730	50	312	441	24	14	398
731	434	55	88	76	255	96
732	34	406	38	60	97	3
733	423	366	401	5	159	346
734	242	120	422	19	127	403
735	330	333	167	83	211	185
736	448	177	124	56	325	272
737	104	416	299	33	112	180
738	2	69	161	4	189	184
739	144	297	169	6	60	57
740	57	60	123	58	341	22
741	317	91	289	72	462	1
742	140	350	301	1	452	467
743	47	84	91	43	267	208
744	145	213	243	19	346	291
745	156	185	325	78	423	99
746	65	39	299	8	261	315
747	6	316	65	85	344	336
748	57	463	58	52	327	256
749	130	453	60	84	271	342
750	207	35	82	87	111	145
751	266	448	408	45	39	7
752	200	336	221	41	398	102
753	96	339	186	4	438	305
754	28	115	251	24	464	325
755	157	237	96	29	402	2
756	371	446	178	61	248	76
757	300	239	312	53	381	441
758	418	264	309	57	287	126
759	191	144	160	92	327	56
760	188	423	317	23	261	139
761	196	35	350	4	304	64
762	422	414	199	8	114	442
763	102	207	387	65	343	151
764	299	260	177	35	54	279
765	195	215	362	40	318	338
766	100	255	254	80	90	61
767	341	207	32	28	3	207
768	205	417	458	14	117	263
769	399	142	430	4	400	100
770	111	85	48	87	379	272
771	32	397	179	18	246	303
772	123	361	297	96	350	385
773	196	143	151	48	475	39
774	71	310	351	37	61	128
775	40	398	67	14	446	172
776	348	221	167	65	180	286
777	440	467	134	29	302	282
778	161	44	188	4	245	67
779	361	146	297	86	244	298
780	387	320	332	27	145	111
781	257	121	175	8	469	182
782	205	36	94	93	197	463
783	72	42	244	83	89	111
784	389	305	58	50	52	228
785	308	315	392	68	347	145
786	461	479	121	4	69	72
787	76	442	444	5	162	357
788	142	217	26	48	170	299
789	294	7	173	49	182	181
790	340	93	146	11	299	372
791	198	413	227	14	471	301
792	287	17	81	68	461	395
793	12	321	308	11	97	21
794	26	55	473	39	357	175
795	70	31	25	91	265	135
796	418	64	124	5	100	189
797	446	11	440	93	377	263
798	93	98	338	96	301	461
799	403	175	228	94	63	257
800	437	397	115	59	475	441
801	217	172	228	64	154	218
802	62	30	32	6	57	365
803	319	127	136	32	48	29
804	143	11	155	80	210	200
805	340	270	392	55	109	237
806	249	128	11	59	332	281
807	286	255	110	62	245	213
808	451	185	356	13	402	390
809	195	47	466	19	326	356
810	150	447	277	86	371	76
811	455	19	51	84	309	216
812	51	53	239	59	264	115
813	362	194	315	36	185	432
814	262	452	174	23	359	229
815	365	266	106	35	338	363
816	108	346	381	61	127	34
817	238	226	475	75	349	302
818	216	299	85	81	432	470
819	156	184	43	60	239	270
820	351	91	385	38	197	123
821	450	359	446	8	3	16
822	38	385	334	95	255	141
823	325	318	264	67	16	379
824	25	142	206	31	332	418
825	118	464	360	90	169	316
826	349	196	230	73	16	295
827	368	372	389	44	202	250
828	343	53	29	53	412	466
829	354	382	290	77	30	34
830	138	242	2	4	197	164
831	430	49	59	22	102	21
832	137	146	322	5	434	157
833	436	130	387	85	27	108
834	456	180	352	32	330	207
835	276	435	189	11	359	274
836	456	259	474	86	372	394
837	314	86	395	93	154	261
838	261	444	227	70	369	108
839	170	30	375	51	444	386
840	318	467	231	61	14	311
841	262	135	467	51	305	99
842	73	261	66	77	238	457
843	231	406	423	2	220	355
844	18	125	3	53	197	464
845	69	105	416	4	343	208
846	17	50	210	53	16	5
847	216	273	302	16	155	76
848	83	266	33	11	151	201
849	185	310	356	63	87	166
850	67	211	314	78	284	20
851	212	120	349	32	419	170
852	79	305	296	45	162	412
853	6	207	11	34	72	395
854	467	17	84	16	428	457
855	1	171	196	91	281	215
856	405	345	36	43	169	74
857	62	222	82	65	182	460
858	352	361	358	19	134	172
859	132	49	135	69	77	432
860	297	198	175	43	331	25
861	401	413	321	1	241	357
862	416	175	219	11	431	137
863	140	346	40	94	104	457
864	244	75	175	63	409	354
865	215	142	236	95	203	171
866	23	67	224	54	135	329
867	278	158	104	71	410	464
868	395	103	15	57	338	452
869	455	357	71	64	446	110
870	345	256	159	34	116	278
871	217	475	355	95	421	395
872	304	304	343	19	195	248
873	87	371	123	9	393	445
874	110	255	288	73	122	359
875	328	463	42	36	219	283
876	382	16	277	96	180	40
877	305	336	430	30	113	421
878	251	152	39	19	75	410
879	287	19	324	50	452	120
880	161	162	179	78	333	143
881	95	414	272	64	475	248
882	334	99	316	4	319	248
883	307	73	305	49	69	401
884	144	452	476	40	101	264
885	320	184	120	88	345	97
886	274	448	99	96	57	465
887	263	228	28	50	83	371
888	66	184	336	94	371	459
889	154	305	285	64	182	181
890	409	344	101	57	352	398
891	136	72	162	19	87	193
892	166	93	113	69	18	141
893	219	189	186	10	73	181
894	126	229	195	8	148	203
895	195	142	263	49	187	383
896	471	61	10	75	20	430
897	3	17	467	35	370	284
898	147	471	120	65	444	81
899	120	362	457	43	126	215
900	444	237	392	93	149	328
901	252	214	380	12	130	374
902	330	400	466	64	21	450
903	274	190	393	43	408	388
904	3	201	8	10	304	468
905	465	351	269	54	81	449
906	89	371	168	49	348	93
907	235	97	373	66	367	95
908	222	278	171	50	11	41
909	112	267	100	83	276	80
910	443	152	411	65	310	360
911	160	22	286	14	208	53
912	381	266	179	81	55	308
913	227	250	316	18	251	264
914	208	105	239	72	350	359
915	386	48	308	38	28	275
916	153	398	21	38	371	400
917	90	376	292	54	96	218
918	410	105	445	28	427	288
919	112	306	318	2	94	277
920	313	119	411	64	434	475
921	179	314	453	71	352	196
922	148	73	218	70	447	62
923	213	182	9	85	233	460
924	208	480	299	21	229	459
925	48	345	123	81	405	448
926	9	292	446	47	227	397
927	427	2	480	74	332	78
928	16	300	82	85	313	44
929	22	24	457	65	365	366
930	212	236	270	45	218	445
931	375	142	470	7	455	328
932	432	429	195	44	259	203
933	139	178	93	31	48	28
934	110	68	61	1	51	440
935	362	27	160	47	259	360
936	458	202	85	74	210	293
937	389	332	371	29	374	96
938	204	209	308	93	67	457
939	28	413	333	41	232	233
940	161	442	47	43	100	65
941	347	331	239	76	26	137
942	148	321	145	9	467	138
943	335	165	310	53	54	429
944	135	365	289	58	261	195
945	298	205	317	92	177	360
946	118	177	94	7	326	356
947	348	284	450	64	58	64
948	358	167	5	8	350	240
949	33	88	308	76	108	37
950	189	323	410	23	461	94
951	36	268	476	81	142	386
952	442	431	63	34	414	138
953	108	352	100	87	12	82
954	202	246	69	59	119	336
955	306	6	237	26	429	247
956	227	393	160	5	200	34
957	9	431	8	23	366	431
958	235	132	16	20	351	232
959	246	359	242	67	297	193
960	183	69	171	11	372	207
961	306	280	374	30	416	178
962	228	21	282	17	457	452
963	474	372	391	8	200	378
964	436	351	312	44	441	10
965	409	6	263	37	30	452
966	383	152	213	61	316	433
967	262	227	229	11	70	313
968	72	101	35	47	78	317
969	475	254	305	56	92	236
970	304	385	177	4	236	189
971	107	459	446	57	470	251
972	313	18	312	66	258	71
973	292	189	215	96	201	174
974	155	377	266	49	215	360
975	286	301	276	13	38	5
976	79	402	355	19	34	11
977	18	261	285	94	267	350
978	356	82	150	61	394	101
979	74	390	323	17	313	202
980	246	398	346	14	31	128
981	79	388	97	33	162	89
982	428	125	187	58	1	430
983	190	443	137	94	165	305
984	429	424	319	55	385	276
985	389	30	123	80	427	226
986	37	229	480	89	66	223
987	43	102	10	28	363	419
988	96	41	43	91	209	186
989	107	289	358	47	317	222
990	363	48	229	16	454	265
991	127	221	49	83	45	148
992	393	292	407	53	280	301
993	245	153	226	66	38	41
994	62	174	296	47	357	12
995	209	258	267	21	10	109
996	361	196	325	44	361	427
997	247	248	37	54	55	332
998	354	113	389	64	45	175
999	71	408	335	24	229	173
1000	59	311	44	47	163	384
1001	274	86	52	19	24	127
1002	268	64	468	18	213	33
1003	38	297	21	32	463	223
1004	70	138	417	89	303	162
1005	122	41	204	57	32	314
1006	375	44	444	7	169	249
1007	19	45	477	95	265	11
1008	431	151	454	72	100	234
1009	6	11	107	63	398	239
1010	221	420	153	82	422	163
1011	433	76	41	18	79	360
1012	44	90	187	96	410	302
1013	403	65	157	32	60	360
1014	295	461	466	73	38	14
1015	21	131	184	40	229	155
1016	345	413	444	24	289	24
1017	220	139	228	55	185	95
1018	309	108	180	5	332	63
1019	164	151	262	39	8	244
1020	352	225	291	83	443	31
1021	61	6	51	6	100	148
1022	91	252	262	68	59	199
1023	242	179	427	9	454	294
1024	402	81	449	63	463	467
1025	290	170	381	61	102	421
1026	432	216	49	81	6	402
1027	39	334	179	83	262	326
1028	193	145	328	59	477	294
1029	134	277	170	81	120	43
1030	430	164	235	29	56	230
1031	232	304	41	69	437	111
1032	422	112	243	32	309	297
1033	25	56	276	60	338	335
1034	123	147	190	55	413	477
1035	90	197	374	71	143	104
1036	54	176	42	6	96	399
1037	47	434	270	45	376	14
1038	67	396	54	18	316	401
1039	58	180	230	29	345	122
1040	61	200	428	20	123	245
1041	162	303	146	67	100	387
1042	255	389	380	65	303	306
1043	437	349	444	89	2	399
1044	480	315	254	69	341	18
1045	295	250	339	18	267	228
1046	128	25	176	2	427	16
1047	413	445	232	43	428	188
1048	70	333	477	77	448	417
1049	406	146	221	64	47	216
1050	135	273	337	68	417	15
1051	169	308	457	92	5	134
1052	176	309	451	92	79	451
1053	267	277	374	41	55	216
1054	7	92	274	51	454	78
1055	288	108	371	22	204	314
1056	308	295	384	10	277	339
1057	130	421	167	85	13	166
1058	58	439	428	37	310	112
1059	149	80	320	90	55	475
1060	23	228	183	96	320	412
1061	205	159	205	83	179	98
1062	445	326	268	47	51	286
1063	202	25	107	83	93	315
1064	480	3	437	86	264	229
1065	334	159	287	55	176	233
1066	136	167	338	9	432	26
1067	354	153	464	72	454	128
1068	16	97	104	91	359	5
1069	242	184	441	34	404	353
1070	61	215	270	32	342	401
1071	237	95	371	27	206	377
1072	392	39	120	4	424	348
1073	446	469	340	81	36	331
1074	339	437	201	77	318	411
1075	127	262	165	42	199	313
1076	320	463	342	71	148	279
1077	178	442	396	82	155	422
1078	139	319	70	3	127	298
1079	6	476	122	38	9	33
1080	460	471	430	15	460	401
1081	393	361	39	36	59	314
1082	460	381	466	1	392	178
1083	27	373	25	22	160	49
1084	369	353	338	40	61	384
1085	333	475	101	49	401	421
1086	233	438	357	52	182	334
1087	140	32	473	20	74	326
1088	290	34	186	69	219	269
1089	432	155	91	68	108	79
1090	173	123	412	43	463	199
1091	90	434	423	94	461	249
1092	199	425	195	38	439	320
1093	291	384	246	57	189	330
1094	188	11	200	36	67	221
1095	185	109	136	61	6	16
1096	13	392	425	48	368	114
1097	311	424	65	36	379	123
1098	212	342	133	16	126	128
1099	179	303	382	67	380	253
1100	386	361	306	49	114	390
1101	100	132	238	62	194	277
1102	159	12	11	78	137	300
1103	55	43	438	18	391	444
1104	130	398	353	3	34	265
1105	188	308	224	27	4	204
1106	225	127	313	83	328	3
1107	117	182	266	43	350	250
1108	352	249	408	31	326	212
1109	202	4	162	24	39	291
1110	214	404	170	39	81	303
1111	101	218	380	64	8	475
1112	106	8	187	96	232	380
1113	95	427	4	71	107	259
1114	298	101	164	82	346	38
1115	238	295	438	54	78	4
1116	338	265	362	71	249	456
1117	280	365	72	69	300	153
1118	38	240	98	58	405	306
1119	193	113	300	39	173	363
1120	231	192	356	56	42	89
1121	395	396	165	58	381	131
1122	451	94	370	94	13	370
1123	199	450	364	24	287	150
1124	18	282	14	35	269	254
1125	212	70	452	2	201	177
1126	417	478	103	7	86	57
1127	403	177	52	85	284	372
1128	218	2	396	21	94	245
1129	203	240	282	91	294	226
1130	471	60	252	32	337	91
1131	477	151	286	53	265	407
1132	178	383	439	82	163	322
1133	311	213	148	93	335	23
1134	424	470	81	12	252	231
1135	417	370	330	60	1	361
1136	42	145	50	12	121	204
1137	251	148	129	87	390	475
1138	114	268	376	45	225	319
1139	366	415	346	29	412	289
1140	238	114	308	46	359	155
1141	262	459	307	64	295	118
1142	340	380	374	29	220	100
1143	465	440	106	73	55	108
1144	255	384	386	64	9	310
1145	380	23	85	27	89	299
1146	92	318	378	6	31	312
1147	209	78	459	49	197	117
1148	471	63	225	61	264	317
1149	284	294	456	55	270	80
1150	173	49	136	8	60	208
1151	468	398	400	91	123	279
1152	173	178	473	17	364	125
1153	448	258	460	34	408	115
1154	168	426	345	50	280	351
1155	429	289	394	56	356	316
1156	47	103	136	13	147	10
1157	459	188	365	62	113	209
1158	121	101	3	73	48	269
1159	205	217	147	67	449	143
1160	38	108	21	32	149	467
1161	238	327	396	70	210	476
1162	30	220	116	23	479	24
1163	124	199	241	15	141	37
1164	466	129	232	69	122	341
1165	360	209	444	69	141	297
1166	224	77	430	24	305	142
1167	179	366	222	16	62	15
1168	121	121	451	22	29	230
1169	259	354	376	74	150	402
1170	256	216	170	79	161	389
1171	22	239	188	68	106	90
1172	55	96	130	29	248	12
1173	161	300	113	17	331	97
1174	67	346	303	38	475	341
1175	146	384	213	19	125	236
1176	217	460	143	27	4	144
1177	255	369	362	69	195	264
1178	92	223	439	94	12	371
1179	405	126	440	91	370	304
1180	137	360	256	29	309	397
1181	276	456	164	63	138	382
1182	61	12	174	81	441	413
1183	154	380	435	58	59	73
1184	34	300	325	89	187	382
1185	328	161	206	31	19	48
1186	262	267	173	86	300	380
1187	394	428	40	78	87	420
1188	388	417	384	67	178	284
1189	25	99	375	6	94	103
1190	27	396	7	61	263	61
1191	442	401	236	65	35	400
1192	160	134	215	29	295	51
1193	322	379	136	57	321	310
1194	395	204	449	56	395	432
1195	232	318	104	90	247	160
1196	185	306	459	73	75	228
1197	367	283	200	36	315	377
1198	29	24	250	40	229	225
1199	382	280	101	95	390	245
1200	267	156	31	37	309	47
1201	209	68	397	40	304	360
1202	157	449	462	19	265	346
1203	426	73	59	4	450	92
1204	213	148	371	54	25	478
1205	312	339	221	40	319	77
1206	374	246	20	2	326	231
1207	10	241	17	45	407	437
1208	428	316	344	29	82	278
1209	221	415	321	13	61	94
1210	441	209	303	1	63	16
1211	101	369	338	42	124	98
1212	432	228	47	51	148	421
1213	77	183	258	62	200	70
1214	41	322	442	69	336	262
1215	114	267	342	53	58	221
1216	182	384	277	89	465	14
1217	73	127	142	90	257	271
1218	173	174	92	76	303	188
1219	295	34	193	13	420	230
1220	431	478	261	37	461	183
1221	462	97	93	60	476	361
1222	429	156	205	69	161	133
1223	94	305	66	83	442	107
1224	185	101	373	79	27	10
1225	20	22	377	57	428	319
1226	34	454	220	70	392	385
1227	19	471	199	84	313	85
1228	263	413	140	19	109	409
1229	150	394	191	93	360	480
1230	452	159	459	29	443	165
1231	115	328	107	91	246	429
1232	147	234	443	73	387	41
1233	170	147	54	8	326	98
1234	90	215	67	5	146	362
1235	388	65	106	54	108	168
1236	389	139	399	93	151	230
1237	61	69	263	32	45	103
1238	393	42	135	68	251	272
1239	69	155	424	56	418	141
1240	293	148	417	30	435	11
1241	363	214	59	50	220	75
1242	237	257	286	92	290	81
1243	63	317	20	21	170	11
1244	81	19	277	83	372	263
1245	320	301	25	73	213	87
1246	250	297	270	44	390	78
1247	157	214	310	72	323	466
1248	331	119	453	13	193	319
1249	398	8	87	32	259	275
1250	145	93	165	38	264	428
1251	304	164	452	91	261	448
1252	379	293	89	18	29	192
1253	289	293	58	50	378	255
1254	276	91	75	54	416	60
1255	279	404	10	1	400	75
1256	264	56	380	62	376	7
1257	86	117	24	35	241	29
1258	11	259	356	76	154	189
1259	476	303	152	24	401	183
1260	362	344	163	11	407	207
1261	346	453	212	84	33	304
1262	23	72	158	47	315	370
1263	26	182	247	25	82	455
1264	212	455	85	51	347	393
1265	425	377	255	81	478	85
1266	319	308	274	24	58	374
1267	67	112	13	59	240	404
1268	96	299	65	23	264	230
1269	388	77	273	68	392	214
1270	26	119	377	37	415	340
1271	73	332	34	16	140	329
1272	358	65	4	64	14	148
1273	450	168	258	51	297	377
1274	76	396	358	3	239	187
1275	141	300	416	27	397	176
1276	308	260	456	3	217	411
1277	4	246	20	95	353	82
1278	289	74	438	47	425	258
1279	373	264	108	53	311	2
1280	383	238	153	72	214	24
1281	225	116	45	24	21	41
1282	431	329	470	30	424	103
1283	47	323	244	56	430	423
1284	248	68	371	47	450	145
1285	40	33	191	12	128	246
1286	310	17	152	61	275	228
1287	9	192	275	83	364	40
1288	182	39	92	26	286	68
1289	249	406	9	5	323	162
1290	154	100	187	68	479	395
1291	255	218	259	82	21	359
1292	425	76	477	94	149	171
1293	428	183	89	29	314	234
1294	139	59	402	59	152	458
1295	86	277	57	52	50	178
1296	444	289	291	74	180	456
1297	375	382	129	53	152	208
1298	272	265	137	46	284	61
1299	125	55	338	15	209	381
1300	205	415	186	60	176	403
1301	36	458	417	89	369	404
1302	410	47	312	57	331	395
1303	229	129	318	71	274	419
1304	82	107	215	20	25	32
1305	205	288	145	9	244	192
1306	424	223	468	68	195	97
1307	122	133	48	60	461	16
1308	276	379	145	16	477	335
1309	393	314	185	88	415	83
1310	205	153	13	42	78	400
1311	353	153	227	59	148	276
1312	149	316	296	29	138	116
1313	89	324	144	10	386	342
1314	277	217	434	3	299	375
1315	5	262	205	62	349	174
1316	350	95	145	1	426	114
1317	110	323	208	64	367	394
1318	285	74	319	66	323	355
1319	24	450	221	89	15	167
1320	107	304	158	36	445	183
1321	305	42	152	59	191	36
1322	68	214	214	18	360	118
1323	449	397	210	70	220	126
1324	117	400	123	19	6	266
1325	215	456	120	21	413	410
1326	363	424	196	91	472	86
1327	367	315	182	52	219	366
1328	153	48	389	13	463	437
1329	322	28	376	6	2	108
1330	357	283	49	68	102	56
1331	234	81	224	8	263	465
1332	180	136	110	84	338	457
1333	387	227	27	95	177	164
1334	138	285	359	55	213	376
1335	153	130	343	15	283	100
1336	324	147	215	8	315	311
1337	272	357	294	54	465	188
1338	276	117	36	11	325	392
1339	206	293	387	3	89	109
1340	341	441	451	14	179	275
1341	6	418	242	88	279	439
1342	92	219	356	9	474	479
1343	449	200	203	41	99	58
1344	154	151	132	16	257	352
1345	280	364	448	30	316	214
1346	286	257	399	2	33	358
1347	216	156	166	32	314	359
1348	463	438	5	27	308	271
1349	176	114	228	61	391	230
1350	68	243	283	24	433	120
1351	187	118	270	85	29	423
1352	363	162	65	22	100	112
1353	373	340	104	8	353	464
1354	476	450	398	30	294	274
1355	165	286	434	48	258	294
1356	448	380	270	79	274	413
1357	67	388	278	20	28	433
1358	258	300	79	25	353	315
1359	168	42	476	72	395	151
1360	443	145	475	95	239	83
1361	377	87	44	32	354	467
1362	478	101	429	17	195	435
1363	184	15	31	67	476	421
1364	419	217	308	92	320	347
1365	477	457	283	75	307	468
1366	349	209	2	49	225	81
1367	108	180	207	57	422	331
1368	101	243	112	14	316	383
1369	357	400	139	58	255	64
1370	278	302	208	20	135	209
1371	253	103	220	21	187	346
1372	84	89	205	78	241	472
1373	201	68	253	76	338	306
1374	111	432	13	49	445	174
1375	449	158	79	84	23	161
1376	164	29	62	4	67	340
1377	234	462	42	31	4	256
1378	382	176	193	53	3	132
1379	457	180	18	50	412	101
1380	99	279	355	83	452	128
1381	155	336	202	17	44	355
1382	441	1	353	5	97	281
1383	132	306	439	65	239	60
1384	77	43	229	91	280	451
1385	308	383	273	51	471	449
1386	52	270	317	86	262	216
1387	42	267	46	8	29	467
1388	278	219	238	4	135	174
1389	254	81	334	71	222	244
1390	76	1	114	94	78	50
1391	75	402	460	43	233	78
1392	58	392	152	64	274	356
1393	436	413	400	93	297	109
1394	389	366	14	73	77	387
1395	93	389	456	87	321	220
1396	176	194	139	38	405	326
1397	379	213	135	25	450	156
1398	210	254	435	83	87	148
1399	38	273	192	21	196	393
1400	108	5	123	16	122	189
1401	113	216	231	47	421	425
1402	9	339	350	70	124	56
1403	421	256	410	88	141	354
1404	167	234	265	32	452	111
1405	185	93	7	7	278	234
1406	366	1	14	3	177	447
1407	357	439	138	1	17	227
1408	44	141	456	84	413	193
1409	9	474	313	48	6	436
1410	384	147	56	53	460	147
1411	423	398	257	64	285	301
1412	383	78	212	78	309	428
1413	39	62	152	95	456	337
1414	441	40	296	90	420	356
1415	477	268	381	27	341	251
1416	438	403	233	43	356	474
1417	291	173	102	4	171	271
1418	37	344	332	12	56	153
1419	78	437	252	45	14	419
1420	352	475	87	18	464	262
1421	51	421	9	22	139	105
1422	291	191	244	47	260	409
1423	314	331	471	66	363	172
1424	240	274	345	91	322	50
1425	230	53	113	43	191	124
1426	331	285	12	50	57	400
1427	100	248	150	55	80	30
1428	261	202	340	85	463	20
1429	20	25	82	58	142	43
1430	102	186	374	91	383	316
1431	119	246	344	4	281	443
1432	217	146	388	89	455	278
1433	72	147	320	9	238	102
1434	58	210	3	71	285	281
1435	99	346	159	30	323	40
1436	7	155	153	70	290	390
1437	234	103	128	27	29	87
1438	262	61	49	85	174	58
1439	416	253	442	72	142	229
1440	106	221	66	50	73	302
1441	162	136	467	19	158	414
1442	371	279	135	52	178	236
1443	137	24	467	58	185	416
1444	171	137	212	64	254	452
1445	141	97	424	24	378	175
1446	66	142	355	1	97	469
1447	436	178	78	84	198	400
1448	76	385	293	67	6	53
1449	60	230	463	27	58	439
1450	141	5	22	66	92	132
1451	67	313	246	65	371	402
1452	333	164	226	65	170	298
1453	128	440	84	66	337	436
1454	306	256	402	90	309	183
1455	431	62	342	16	98	29
1456	472	94	442	42	181	320
1457	323	404	190	43	121	236
1458	349	117	199	68	339	337
1459	33	92	103	26	350	411
1460	80	32	467	4	281	320
1461	186	29	115	3	140	279
1462	265	228	164	34	466	43
1463	249	476	239	47	290	122
1464	310	315	271	14	139	398
1465	254	440	322	76	267	21
1466	211	456	235	86	25	176
1467	209	134	60	68	2	181
1468	10	144	428	38	479	64
1469	126	292	277	1	81	318
1470	76	141	39	25	465	232
1471	297	237	176	86	68	404
1472	85	191	330	84	267	432
1473	373	152	377	69	61	443
1474	285	454	172	52	56	441
1475	294	170	274	7	132	64
1476	122	28	425	93	174	303
1477	428	386	289	80	231	293
1478	378	288	274	68	278	444
1479	211	347	224	63	238	282
1480	322	407	83	74	94	160
1481	385	239	184	92	87	180
1482	283	307	357	67	222	395
1483	438	178	19	72	97	274
1484	438	99	450	46	226	325
1485	192	89	459	63	186	7
1486	344	373	283	50	21	99
1487	388	95	156	7	321	41
1488	97	236	412	80	324	479
1489	289	446	206	42	175	359
1490	220	82	81	1	167	274
1491	436	218	420	18	48	231
1492	347	304	128	30	176	331
1493	479	116	316	58	328	326
1494	130	153	268	6	269	142
1495	135	15	191	17	228	209
1496	59	391	25	16	462	220
1497	121	426	191	57	353	63
1498	192	178	203	77	446	320
1499	28	273	405	90	208	91
1500	68	310	233	55	2	151
1501	437	137	137	10	237	51
1502	293	373	267	45	303	263
1503	478	434	472	14	354	279
1504	169	85	409	87	284	348
1505	433	446	47	70	2	60
1506	154	43	264	15	15	363
1507	271	219	116	7	326	104
1508	53	111	257	56	436	113
1509	276	165	345	73	87	179
1510	39	152	94	35	236	164
1511	342	131	83	82	168	147
1512	160	434	151	74	30	44
1513	49	40	396	22	142	127
1514	113	177	59	85	371	15
1515	336	156	51	39	391	87
1516	158	474	145	70	237	328
1517	197	104	410	74	480	179
1518	292	418	284	74	51	280
1519	91	196	96	90	17	346
1520	14	364	66	91	383	413
1521	365	249	123	25	174	89
1522	195	326	16	88	398	16
1523	265	346	446	27	289	157
1524	421	427	104	91	26	303
1525	187	135	67	29	463	348
1526	35	190	92	19	119	350
1527	385	95	390	15	81	365
1528	30	6	180	62	95	58
1529	253	145	468	62	76	383
1530	118	349	375	60	410	196
1531	476	227	278	44	351	57
1532	350	295	309	54	369	264
1533	73	227	228	9	197	223
1534	57	145	87	38	254	43
1535	371	390	467	39	187	421
1536	39	471	122	86	289	299
1537	12	230	285	38	132	159
1538	414	364	267	29	331	235
1539	353	226	243	52	366	409
1540	266	215	35	80	62	387
1541	52	284	194	74	479	321
1542	392	99	287	36	327	48
1543	331	104	6	77	144	74
1544	341	379	261	88	469	471
1545	89	96	335	6	473	372
1546	25	163	465	14	180	431
1547	134	384	229	88	421	133
1548	40	444	301	68	222	411
1549	55	400	108	24	368	235
1550	324	108	252	29	26	429
1551	174	394	37	63	265	90
1552	395	138	449	90	114	325
1553	43	101	330	23	37	39
1554	375	33	103	2	435	255
1555	44	243	90	86	52	113
1556	377	227	21	52	149	242
1557	221	345	52	39	353	27
1558	94	355	467	8	13	33
1559	238	362	187	3	121	200
1560	255	96	42	25	334	404
1561	119	474	396	13	208	18
1562	382	169	159	84	424	205
1563	160	206	440	72	44	412
1564	34	241	112	85	398	61
1565	415	376	479	80	246	279
1566	356	234	28	44	46	259
1567	434	453	359	58	127	325
1568	264	180	141	59	469	56
1569	265	470	206	50	118	277
1570	216	141	175	47	351	80
1571	170	426	110	85	229	190
1572	109	452	15	5	163	68
1573	273	119	81	20	50	182
1574	461	193	471	12	320	181
1575	65	442	27	6	157	241
1576	50	320	138	33	112	165
1577	438	211	421	57	46	211
1578	371	236	389	7	252	240
1579	387	456	292	36	113	247
1580	194	376	386	42	430	424
1581	345	363	233	3	255	272
1582	211	108	358	71	228	414
1583	422	167	452	24	111	397
1584	415	474	327	29	142	310
1585	215	240	437	55	162	272
1586	128	425	276	82	289	87
1587	247	382	154	58	173	340
1588	277	86	67	10	164	321
1589	162	24	92	25	387	170
1590	219	421	240	63	364	150
1591	204	318	34	15	151	322
1592	348	104	60	21	39	208
1593	420	122	69	46	146	201
1594	370	77	415	49	280	165
1595	41	180	466	13	61	190
1596	291	99	57	28	158	354
1597	292	327	233	28	104	252
1598	98	302	219	37	209	143
1599	317	471	304	79	119	13
1600	244	380	318	9	131	293
1601	397	58	237	26	416	416
1602	71	202	181	38	182	200
1603	477	82	248	14	478	146
1604	46	338	83	79	5	447
1605	228	99	456	81	192	25
1606	311	327	447	48	11	69
1607	191	131	168	39	474	197
1608	61	471	309	33	448	221
1609	207	300	248	85	115	55
1610	165	143	359	19	361	252
1611	447	94	148	25	326	98
1612	50	181	451	20	186	194
1613	141	122	461	22	46	357
1614	436	414	67	82	273	371
1615	405	391	88	92	300	304
1616	302	312	231	37	211	364
1617	177	67	44	47	79	77
1618	77	28	47	9	428	151
1619	226	209	314	56	414	342
1620	409	432	158	63	443	80
1621	34	115	73	79	143	231
1622	196	115	15	11	110	83
1623	71	278	191	31	95	173
1624	282	324	472	21	13	385
1625	406	454	451	47	327	196
1626	476	120	386	68	310	381
1627	30	48	256	35	470	220
1628	170	265	20	78	300	340
1629	174	32	55	91	110	235
1630	411	453	311	37	38	152
1631	71	11	355	4	168	238
1632	36	412	349	77	199	176
1633	263	183	163	56	138	142
1634	415	259	7	94	305	65
1635	474	378	339	39	125	309
1636	173	111	32	19	125	327
1637	13	138	2	36	433	64
1638	142	458	357	15	289	247
1639	155	190	317	72	253	1
1640	426	393	480	93	100	96
1641	203	137	362	24	338	447
1642	418	75	34	57	176	368
1643	282	241	397	71	368	306
1644	15	203	245	2	420	380
1645	382	54	244	2	461	30
1646	330	462	272	17	380	443
1647	192	107	43	35	140	251
1648	450	258	436	13	35	381
1649	177	60	356	36	87	327
1650	196	371	356	35	468	374
1651	368	49	69	79	84	319
1652	58	65	450	58	344	156
1653	251	187	246	62	201	389
1654	420	279	29	53	356	125
1655	33	300	290	9	73	248
1656	209	6	287	40	389	423
1657	83	386	112	32	363	156
1658	329	463	377	89	159	155
1659	449	375	238	44	394	322
1660	83	445	276	85	406	477
1661	268	437	254	58	421	414
1662	97	347	89	76	143	132
1663	77	342	296	96	394	40
1664	90	116	357	30	344	348
1665	296	20	406	15	280	225
1666	261	470	470	54	283	391
1667	56	297	224	44	130	414
1668	156	58	225	35	435	309
1669	432	464	399	14	1	236
1670	290	122	453	89	217	217
1671	243	78	260	22	13	133
1672	95	314	129	72	314	362
1673	137	237	23	93	356	350
1674	33	248	436	23	265	68
1675	193	65	131	88	433	133
1676	167	455	394	2	218	399
1677	232	308	421	5	145	259
1678	145	113	308	25	341	127
1679	112	300	76	96	151	68
1680	431	379	379	26	270	272
1681	399	38	110	72	70	35
1682	64	197	28	80	285	422
1683	155	62	393	92	137	478
1684	250	175	376	60	352	326
1685	205	31	402	20	91	135
1686	314	435	36	17	191	299
1687	118	19	476	43	433	284
1688	391	437	221	16	418	28
1689	465	312	219	36	366	134
1690	337	336	459	86	339	425
1691	329	250	84	91	300	298
1692	209	106	34	75	294	136
1693	309	373	463	89	477	40
1694	336	50	256	72	372	405
1695	395	359	459	13	6	44
1696	255	249	48	42	373	331
1697	476	393	337	14	170	33
1698	160	343	41	61	224	384
1699	213	21	60	66	129	248
1700	211	359	465	28	384	407
1701	441	114	62	3	333	431
1702	393	62	320	26	298	93
1703	249	237	103	29	478	310
1704	329	71	346	31	19	145
1705	416	420	87	32	202	463
1706	279	114	383	35	267	157
1707	305	466	322	74	195	451
1708	343	132	480	80	384	300
1709	74	442	238	79	123	31
1710	338	88	394	50	105	171
1711	128	356	75	44	100	169
1712	189	217	54	19	400	75
1713	7	274	244	22	381	275
1714	329	53	143	45	180	433
1715	33	148	122	39	389	468
1716	293	152	382	66	54	457
1717	447	73	388	90	39	143
1718	181	96	335	10	180	47
1719	460	297	16	66	149	437
1720	326	221	199	24	371	329
1721	202	355	139	60	438	282
1722	384	174	416	89	220	242
1723	478	289	121	64	339	108
1724	237	328	434	6	244	456
1725	146	372	6	76	329	252
1726	93	363	6	23	44	184
1727	338	252	149	75	173	172
1728	100	378	175	43	110	9
1729	388	64	12	78	31	438
1730	422	316	50	72	435	99
1731	134	423	371	9	333	382
1732	122	254	275	5	178	112
1733	254	473	124	63	419	254
1734	277	470	28	1	280	470
1735	11	458	47	95	234	99
1736	93	128	399	70	300	10
1737	138	145	276	23	400	268
1738	126	117	282	63	99	453
1739	54	5	87	75	469	94
1740	376	169	408	94	452	418
1741	425	152	289	18	279	192
1742	444	135	58	28	54	83
1743	17	14	444	61	455	292
1744	459	23	321	64	268	271
1745	15	432	130	36	468	185
1746	254	383	437	29	237	192
1747	45	283	147	53	370	15
1748	196	286	413	25	178	199
1749	246	242	432	1	209	122
1750	324	460	48	27	377	132
1751	69	470	149	87	359	431
1752	464	159	70	37	31	404
1753	376	457	92	49	226	110
1754	80	322	401	15	422	364
1755	80	104	337	33	52	87
1756	80	352	31	32	341	434
1757	469	136	340	72	388	221
1758	31	177	475	38	260	372
1759	298	267	12	33	8	384
1760	342	428	131	76	68	370
1761	84	39	323	54	299	65
1762	81	377	421	47	478	250
1763	329	8	247	32	137	167
1764	37	288	102	83	110	208
1765	281	52	422	75	89	448
1766	310	68	384	17	46	129
1767	398	403	222	56	443	88
1768	163	215	196	32	253	14
1769	277	369	304	31	411	63
1770	284	231	318	25	134	250
1771	124	405	224	71	238	101
1772	173	92	399	69	77	90
1773	237	56	328	92	356	68
1774	463	326	58	4	38	1
1775	140	52	316	83	461	396
1776	167	59	426	88	89	240
1777	249	67	415	18	424	471
1778	311	372	331	18	437	307
1779	388	245	476	28	119	233
1780	268	144	480	2	307	324
1781	190	367	391	40	297	288
1782	458	268	253	60	217	307
1783	336	173	258	91	393	372
1784	429	122	281	24	463	220
1785	382	297	400	23	417	456
1786	81	203	104	34	351	276
1787	468	87	80	26	41	163
1788	100	253	80	77	449	419
1789	392	9	314	21	35	327
1790	274	61	20	95	409	231
1791	164	411	363	75	25	236
1792	368	162	442	47	260	260
1793	185	182	80	58	15	439
1794	149	340	37	15	458	268
1795	130	238	3	70	414	356
1796	313	252	250	67	69	208
1797	124	78	60	27	222	171
1798	430	263	47	22	102	121
1799	360	212	184	89	409	123
1800	205	201	21	37	39	468
1801	401	236	414	23	279	385
1802	279	53	114	40	245	411
1803	372	357	235	22	308	370
1804	313	258	335	88	220	29
1805	324	108	260	59	339	278
1806	463	474	408	78	301	235
1807	305	429	277	69	379	209
1808	338	474	2	22	447	166
1809	287	43	294	48	82	427
1810	17	221	153	74	131	59
1811	203	36	400	12	233	109
1812	444	170	116	64	217	14
1813	321	341	454	42	135	60
1814	169	259	337	59	342	39
1815	97	470	165	39	131	439
1816	73	227	460	71	50	378
1817	278	168	421	48	132	258
1818	201	233	12	52	96	347
1819	419	144	344	57	415	281
1820	303	425	301	96	409	191
1821	90	431	9	70	203	8
1822	219	416	390	85	238	114
1823	154	12	148	8	263	12
1824	130	438	159	81	222	447
1825	177	115	29	39	229	191
1826	171	320	200	23	310	10
1827	68	269	135	65	20	377
1828	384	21	3	53	435	198
1829	139	400	161	88	301	251
1830	207	470	476	50	397	377
1831	310	109	97	66	36	194
1832	313	333	240	4	97	121
1833	265	344	438	28	312	108
1834	296	441	419	64	279	59
1835	265	217	417	78	101	437
1836	236	210	394	19	229	136
1837	430	310	250	43	23	274
1838	459	283	258	8	266	28
1839	282	436	192	26	302	301
1840	43	310	226	58	259	443
1841	411	338	392	37	30	97
1842	409	148	124	66	143	153
1843	125	21	355	47	407	300
1844	455	181	63	63	99	148
1845	88	357	211	31	323	67
1846	286	360	113	36	34	119
1847	44	467	480	28	240	348
1848	61	346	353	52	137	157
1849	279	449	216	22	439	207
1850	437	88	330	23	427	183
1851	409	461	117	60	91	45
1852	318	350	214	94	216	263
1853	205	81	120	58	72	374
1854	338	348	325	60	137	209
1855	472	312	194	35	455	455
1856	360	476	8	94	149	140
1857	461	284	34	50	5	449
1858	102	364	377	18	204	7
1859	126	350	218	40	423	1
1860	326	12	283	21	28	128
1861	60	232	17	80	381	380
1862	455	153	32	50	342	147
1863	250	467	153	30	345	265
1864	181	26	355	86	55	15
1865	338	411	84	2	216	370
1866	121	170	7	75	172	87
1867	422	36	130	66	388	434
1868	416	196	304	13	206	323
1869	181	42	89	75	253	181
1870	230	145	96	94	14	13
1871	7	341	307	59	196	327
1872	170	347	72	56	466	223
1873	106	447	433	71	381	189
1874	94	63	43	55	21	93
1875	134	75	146	81	393	133
1876	202	305	451	81	85	324
1877	180	130	458	53	86	211
1878	400	476	5	95	151	210
1879	147	309	197	31	57	383
1880	65	59	307	43	392	77
1881	265	282	21	90	325	156
1882	70	124	240	64	302	472
1883	165	434	101	39	204	215
1884	112	187	263	22	106	441
1885	334	471	375	57	168	198
1886	468	179	53	67	88	7
1887	320	186	62	53	464	90
1888	302	463	104	88	440	455
1889	430	300	455	69	475	202
1890	268	320	325	76	32	220
1891	55	139	157	8	312	184
1892	311	166	194	96	122	340
1893	68	279	456	36	193	247
1894	377	389	339	58	429	108
1895	85	399	462	79	321	157
1896	192	356	50	5	123	154
1897	30	348	332	29	231	62
1898	195	62	197	20	340	349
1899	326	330	35	74	237	98
1900	348	175	157	44	213	180
1901	474	349	139	44	426	177
1902	271	211	167	23	304	262
1903	384	307	441	40	187	5
1904	421	259	461	43	340	234
1905	375	434	225	46	459	63
1906	59	101	436	19	435	347
1907	282	309	288	77	193	453
1908	188	267	453	8	55	272
1909	214	274	237	31	127	366
1910	244	400	66	8	242	147
1911	179	61	339	66	403	61
1912	315	474	264	72	283	423
1913	118	457	66	15	30	151
1914	87	209	129	46	83	438
1915	297	265	269	46	94	394
1916	29	325	112	63	151	48
1917	250	5	240	17	405	441
1918	186	67	78	8	107	213
1919	269	207	466	84	106	277
1920	389	414	358	28	431	424
1921	412	116	141	68	248	330
1922	212	182	406	19	291	328
1923	427	436	16	59	162	284
1924	308	223	187	41	287	144
1925	121	238	344	67	147	36
1926	52	276	29	57	309	121
1927	345	100	77	70	355	116
1928	156	405	64	45	24	47
1929	126	390	127	43	295	286
1930	155	304	45	62	425	316
1931	159	82	235	49	71	360
1932	274	153	405	87	159	99
1933	459	79	280	54	291	365
1934	128	476	323	51	363	352
1935	343	72	323	27	395	463
1936	415	343	415	54	131	200
1937	182	29	476	62	312	265
1938	80	165	22	15	477	166
1939	113	118	17	64	186	333
1940	86	383	421	82	305	471
1941	462	308	2	84	113	238
1942	434	67	310	30	30	9
1943	450	298	73	89	219	451
1944	412	171	415	52	429	299
1945	182	179	291	6	451	120
1946	22	20	90	23	246	75
1947	43	313	118	50	254	169
1948	239	470	404	81	455	174
1949	51	304	76	36	124	91
1950	239	25	286	9	107	386
1951	405	4	4	74	272	173
1952	303	397	258	39	66	333
1953	1	33	417	92	286	161
1954	279	124	102	5	328	185
1955	159	202	43	51	195	465
1956	112	85	95	13	248	7
1957	426	119	245	49	337	7
1958	282	263	473	68	142	246
1959	236	51	437	9	257	23
1960	466	61	253	56	444	142
1961	100	13	74	31	436	264
1962	381	447	386	12	372	317
1963	126	360	46	34	382	293
1964	404	144	77	81	88	103
1965	297	84	322	3	162	186
1966	421	224	88	57	103	359
1967	98	450	414	72	39	236
1968	300	415	260	1	327	425
1969	59	262	212	35	441	45
1970	20	13	14	66	6	83
1971	224	268	235	62	266	427
1972	142	70	90	51	360	433
1973	298	460	314	7	198	406
1974	126	386	365	71	181	244
1975	115	289	290	10	56	227
1976	296	290	82	87	138	66
1977	77	438	161	55	432	267
1978	447	33	416	48	472	22
1979	123	389	203	29	273	71
1980	246	387	375	34	35	463
1981	473	47	11	63	373	130
1982	304	16	242	67	285	72
1983	453	149	478	70	274	48
1984	274	420	6	57	37	83
1985	18	253	342	46	352	246
1986	306	321	108	42	364	192
1987	360	462	71	38	448	328
1988	111	328	164	48	49	167
1989	271	362	418	49	67	191
1990	91	178	386	39	225	275
1991	36	382	312	65	387	97
1992	429	279	277	45	394	402
1993	192	410	39	61	323	423
1994	340	463	412	39	195	61
1995	476	2	182	82	6	36
1996	175	421	345	6	388	444
1997	263	206	429	83	102	71
1998	235	9	257	52	241	149
1999	182	144	395	85	215	249
[truncated: 78,001 more rows]
